# Supplementary material for: 1-(2,4,6-Triisopropyl­phen­yl)ethanone
Source: Acta Crystallogr Sect E Struct Rep Online. 2011 Sep 30;67(Pt 10):o2731. doi: 10.1107/S1600536811038293 (PMC3201453; doi:10.1107/S1600536811038293)
Supplement: Supplementary file 1 [file e-67-o2731-sup1.cif]

##############################################################################
#                                                                            #
# This CIF contains the data in a paper accepted for publication in          #
# Acta Crystallographica Section E. It conforms to the requirements of       #
# Notes for Authors for Acta Crystallographica Section E, and has been       #
# peer reviewed under the auspices of the IUCr Commission on Journals.       #
#                                                                            #
# Full details of the Crystallographic Information File format               #
# are given in the paper "The Crystallographic Information File (CIF):       #
# a New Standard Archive File for Crystallography" by S. R. Hall, F. H.      #
# Allen and I. D. Brown [Acta Cryst. (1991), A47, 655-685].                  #
#                                                                            #
# The current version of the core CIF dictionary is obtainable from          #
# ftp://ftp.iucr.org/pub/cif_core.dic.                                       #
#                                                                            #
# Software is freely available for graphical display of the structure(s)     #
# in this CIF. For information consult the CIF software page                 #
# http://www.iucr.org/resources/cif/software.                                #
#                                                                            #
# This file may be used for bona fide research purposes within the           #
# scientific community so long as proper attribution is given to the journal # 
# article from which it was obtained.                                        #
#                                                                            #
##############################################################################
data_I
_audit_creation_method     SHELXL-97
_chemical_name_systematic
;
1-(2,4,6-Triisopropylphenyl)ethanone
;
_chemical_name_common     ?
_chemical_formula_moiety     'C17 H26 O'
_chemical_formula_sum     'C17 H26 O'
_chemical_formula_iupac     'C17 H26 O'
_chemical_formula_weight     246.38
_chemical_melting_point     ?
_symmetry_cell_setting     monoclinic
_symmetry_space_group_name_H-M     'P 21/n'
_symmetry_space_group_name_Hall     '-P 2yn'
loop_
    _symmetry_equiv_pos_as_xyz
    'x, y, z'
    '-x+1/2, y+1/2, -z+1/2'
    '-x, -y, -z'
    'x-1/2, -y-1/2, z-1/2'
_cell_length_a     5.8590(12)
_cell_length_b     20.248(4)
_cell_length_c     13.148(3)
_cell_angle_alpha     90.00
_cell_angle_beta     92.568(2)
_cell_angle_gamma     90.00
_cell_volume     1558.2(6)
_cell_formula_units_Z     4
_cell_measurement_reflns_used     3864
_cell_measurement_theta_min     2.54
_cell_measurement_theta_max     27.83
_cell_measurement_temperature     129(2)
_exptl_crystal_description     'block'
_exptl_crystal_colour     'colourless'
_exptl_crystal_size_max     0.45
_exptl_crystal_size_mid     0.41
_exptl_crystal_size_min     0.35
_exptl_crystal_density_diffrn     1.051
_exptl_crystal_density_meas     ?
_exptl_crystal_density_method     'not measured'
_exptl_crystal_F_000     544
_exptl_absorpt_coefficient_mu     0.063
_exptl_absorpt_correction_type     multi-scan
_exptl_absorpt_process_details     '(SADABS; Bruker, 2008)'
_exptl_absorpt_correction_T_min     0.9723
_exptl_absorpt_correction_T_max     0.9784
_exptl_special_details     ?
_diffrn_ambient_temperature     129(2)
_diffrn_radiation_type     MoK\a
_diffrn_radiation_wavelength     0.71073
_diffrn_radiation_source     'fine-focus sealed tube'
_diffrn_radiation_monochromator     graphite
_diffrn_measurement_device_type     'Bruker APEXII CCD'
_diffrn_measurement_method     '\f and \w scans'
_diffrn_detector_area_resol_mean     ?
_diffrn_reflns_number     10949
_diffrn_reflns_av_R_equivalents     0.0297
_diffrn_reflns_av_sigmaI/netI     0.0261
_diffrn_reflns_theta_min     2.01
_diffrn_reflns_theta_max     26.00
_diffrn_reflns_theta_full     26.00
_diffrn_measured_fraction_theta_max     0.997
_diffrn_measured_fraction_theta_full     0.997
_diffrn_reflns_limit_h_min     -7
_diffrn_reflns_limit_h_max     7
_diffrn_reflns_limit_k_min     -24
_diffrn_reflns_limit_k_max     24
_diffrn_reflns_limit_l_min     -16
_diffrn_reflns_limit_l_max     13
_refine_special_details
;
Refinement of <i>F</i>^2^ against ALL reflections. The weighted <i>R</i>-factor
<i>wR</i> and goodness of fit <i>S</i> are based on <i>F</i>^2^, conventional
<i>R</i>-factors <i>R</i> are based on <i>F</i>, with <i>F</i> set to zero for
negative <i>F</i>^2^. The threshold expression of <i>F</i>^2^ >
\s(<i>F</i>^2^) is used only for calculating <i>R</i>-factors(gt) <i>etc</i>.
and is not relevant to the choice of reflections for refinement.
<i>R</i>-factors based on <i>F</i>^2^ are statistically about twice as large
as those based on <i>F</i>, and <i>R</i>- factors based on ALL data will be
even larger.
;
_reflns_number_total     3047
_reflns_number_gt     2460
_reflns_threshold_expression     >2sigma(I)
_refine_ls_structure_factor_coef     Fsqd
_refine_ls_matrix_type     full
_refine_ls_R_factor_all     0.0606
_refine_ls_R_factor_gt     0.0476
_refine_ls_wR_factor_gt     0.1104
_refine_ls_wR_factor_ref     0.1195
_refine_ls_goodness_of_fit_ref     1.050
_refine_ls_restrained_S_all     1.053
_refine_ls_number_reflns     3047
_refine_ls_number_parameters     214
_refine_ls_number_restraints     21
_refine_ls_hydrogen_treatment     constr
_refine_ls_weighting_scheme     calc
_refine_ls_weighting_details
         'calc w=1/[\s^2^(Fo^2^)+(0.0417P)^2^+0.6687P] where P=(Fo^2^+2Fc^2^)/3'
_atom_sites_solution_hydrogens     geom
_atom_sites_solution_primary     direct
_atom_sites_solution_secondary     difmap
_refine_ls_shift/su_max     0.000
_refine_ls_shift/su_mean     0.000
_refine_diff_density_max     0.186
_refine_diff_density_min     -0.265
_refine_ls_extinction_method     none
_refine_ls_extinction_coef     ?
loop_
    _atom_type_symbol
    _atom_type_description
    _atom_type_scat_dispersion_real
    _atom_type_scat_dispersion_imag
    _atom_type_scat_source
    'C' 'C' 0.0033 0.0016
                         'International Tables Vol C Tables 4.2.6.8 and 6.1.1.4'
    'H' 'H' 0.0000 0.0000
                         'International Tables Vol C Tables 4.2.6.8 and 6.1.1.4'
    'O' 'O' 0.0106 0.0060
                         'International Tables Vol C Tables 4.2.6.8 and 6.1.1.4'
_computing_data_collection     'APEX2 (Bruker, 2008)'
_computing_cell_refinement     'SAINT (Bruker, 2008)'
_computing_data_reduction     'SAINT (Bruker, 2008)'
_computing_structure_solution     'SHELXS97 (Sheldrick, 2008)'
_computing_structure_refinement     'SHELXL97 (Sheldrick, 2008)'
_computing_molecular_graphics
 'ORTEP-3 for Windows (Farrugia, 1997) and Mercury (Macrae <i>et al.</i>, 2008)'
_computing_publication_material
                            'SHELXTL (Bruker, 2008) and publCIF (Westrip, 2010)'
loop_
    _atom_site_type_symbol
    _atom_site_label
    _atom_site_fract_x
    _atom_site_fract_y
    _atom_site_fract_z
    _atom_site_U_iso_or_equiv
    _atom_site_adp_type
    _atom_site_calc_flag
    _atom_site_refinement_flags
    _atom_site_occupancy
    _atom_site_symmetry_multiplicity
    _atom_site_disorder_assembly
    _atom_site_disorder_group
    O O1 0.01390(17) 0.19352(5) 0.46376(7) 0.0360(3) Uani d . 1 1 . .
    C C1 -0.0742(2) 0.17979(7) 0.38182(10) 0.0274(3) Uani d . 1 1 . .
    C C2 -0.3278(3) 0.17911(13) 0.36357(14) 0.0645(7) Uani d . 1 1 . .
    H H2A -0.4011 0.1937 0.4253 0.097 Uiso calc R 1 1 . .
    H H2B -0.3783 0.1342 0.3462 0.097 Uiso calc R 1 1 . .
    H H2C -0.3705 0.2090 0.3073 0.097 Uiso calc R 1 1 . .
    C C3 0.0664(2) 0.16216(7) 0.29222(10) 0.0250(3) Uani d . 1 1 A .
    C C4 0.1265(2) 0.09627(7) 0.27715(11) 0.0298(3) Uani d . 1 1 . .
    C C5 0.2545(2) 0.08078(8) 0.19350(11) 0.0337(4) Uani d . 1 1 A .
    H H5A 0.2963 0.0361 0.1827 0.040 Uiso calc R 1 1 . .
    C C6 0.3226(2) 0.12825(9) 0.12577(11) 0.0340(4) Uani d U 1 1 . .
    C C7 0.2595(2) 0.19336(8) 0.14225(11) 0.0345(4) Uani d . 1 1 A .
    H H7A 0.3045 0.2265 0.0960 0.041 Uiso calc R 1 1 . .
    C C8 0.1318(2) 0.21148(7) 0.22491(10) 0.0284(3) Uani d U 1 1 . .
    C C9 0.0604(3) 0.04223(8) 0.35037(14) 0.0458(5) Uani d . 1 1 . .
    H H9A -0.0378 0.0627 0.4021 0.055 Uiso calc R 1 1 . .
    C C10 0.2720(4) 0.01420(11) 0.40679(19) 0.0743(7) Uani d . 1 1 . .
    H H10A 0.3480 0.0492 0.4471 0.111 Uiso calc R 1 1 . .
    H H10B 0.3773 -0.0032 0.3574 0.111 Uiso calc R 1 1 . .
    H H10C 0.2268 -0.0215 0.4521 0.111 Uiso calc R 1 1 . .
    C C11 -0.0781(4) -0.01245(10) 0.2970(2) 0.0781(8) Uani d . 1 1 . .
    H H11A -0.2156 0.0065 0.2634 0.117 Uiso calc R 1 1 . .
    H H11B -0.1222 -0.0453 0.3473 0.117 Uiso calc R 1 1 . .
    H H11C 0.0146 -0.0337 0.2461 0.117 Uiso calc R 1 1 . .
    C C12A 0.4554(7) 0.09901(19) 0.0358(4) 0.0262(8) Uani d PU 0.562(3) 1 A 1
    H H12A 0.4883 0.0512 0.0487 0.031 Uiso calc PR 0.562(3) 1 A 1
    C C13A 0.3133(6) 0.1066(2) -0.0634(3) 0.0268(7) Uani d PU 0.562(3) 1 A 1
    H H13A 0.4034 0.0925 -0.1205 0.040 Uiso calc PR 0.562(3) 1 A 1
    H H13B 0.2693 0.1530 -0.0726 0.040 Uiso calc PR 0.562(3) 1 A 1
    H H13C 0.1756 0.0793 -0.0609 0.040 Uiso calc PR 0.562(3) 1 A 1
    C C14A 0.6817(4) 0.13736(14) 0.0294(2) 0.0299(7) Uani d PU 0.562(3) 1 A 1
    H H14A 0.7695 0.1193 -0.0259 0.045 Uiso calc PR 0.562(3) 1 A 1
    H H14B 0.7706 0.1331 0.0940 0.045 Uiso calc PR 0.562(3) 1 A 1
    H H14C 0.6488 0.1841 0.0160 0.045 Uiso calc PR 0.562(3) 1 A 1
    C C12B 0.4652(9) 0.1237(2) 0.0327(5) 0.0238(10) Uani d PU 0.438(3) 1 A 2
    H H12B 0.5066 0.1689 0.0090 0.029 Uiso calc PR 0.438(3) 1 A 2
    C C14B 0.6776(5) 0.08476(18) 0.0610(3) 0.0307(9) Uani d PU 0.438(3) 1 A 2
    H H14D 0.7730 0.1098 0.1105 0.046 Uiso calc PR 0.438(3) 1 A 2
    H H14E 0.7633 0.0766 -0.0001 0.046 Uiso calc PR 0.438(3) 1 A 2
    H H14F 0.6347 0.0425 0.0910 0.046 Uiso calc PR 0.438(3) 1 A 2
    C C13B 0.3143(10) 0.0881(3) -0.0497(4) 0.0287(14) Uiso d PU 0.438(3) 1 A 2
    H H13D 0.4046 0.0791 -0.1090 0.043 Uiso calc PR 0.438(3) 1 A 2
    H H13E 0.1841 0.1163 -0.0700 0.043 Uiso calc PR 0.438(3) 1 A 2
    H H13F 0.2584 0.0465 -0.0222 0.043 Uiso calc PR 0.438(3) 1 A 2
    C C15A 0.0614(13) 0.2804(4) 0.2368(7) 0.0403(10) Uani d PU 0.562(3) 1 A 1
    H H15A -0.0094 0.2858 0.3041 0.048 Uiso calc PR 0.562(3) 1 A 1
    C C16A -0.1203(7) 0.2960(2) 0.1501(3) 0.0578(10) Uani d PU 0.562(3) 1 A 1
    H H16A -0.1752 0.3414 0.1576 0.087 Uiso calc PR 0.562(3) 1 A 1
    H H16B -0.2488 0.2653 0.1541 0.087 Uiso calc PR 0.562(3) 1 A 1
    H H16C -0.0511 0.2912 0.0840 0.087 Uiso calc PR 0.562(3) 1 A 1
    C C17A 0.2662(6) 0.32461(14) 0.2330(3) 0.0495(9) Uani d PU 0.562(3) 1 A 1
    H H17A 0.3818 0.3106 0.2847 0.074 Uiso calc PR 0.562(3) 1 A 1
    H H17B 0.2208 0.3703 0.2462 0.074 Uiso calc PR 0.562(3) 1 A 1
    H H17C 0.3298 0.3218 0.1654 0.074 Uiso calc PR 0.562(3) 1 A 1
    C C15B 0.0787(18) 0.2866(5) 0.2488(10) 0.044(2) Uani d PU 0.438(3) 1 A 2
    H H15B -0.0508 0.2864 0.2958 0.053 Uiso calc PR 0.438(3) 1 A 2
    C C16B 0.0019(8) 0.3298(2) 0.1582(3) 0.0445(10) Uani d PU 0.438(3) 1 A 2
    H H16D -0.1275 0.3088 0.1211 0.067 Uiso calc PR 0.438(3) 1 A 2
    H H16E 0.1286 0.3350 0.1126 0.067 Uiso calc PR 0.438(3) 1 A 2
    H H16F -0.0445 0.3732 0.1827 0.067 Uiso calc PR 0.438(3) 1 A 2
    C C17B 0.2869(6) 0.32093(18) 0.3094(4) 0.0402(10) Uani d PU 0.438(3) 1 A 2
    H H17D 0.3228 0.2964 0.3723 0.060 Uiso calc PR 0.438(3) 1 A 2
    H H17E 0.2459 0.3665 0.3260 0.060 Uiso calc PR 0.438(3) 1 A 2
    H H17F 0.4206 0.3211 0.2671 0.060 Uiso calc PR 0.438(3) 1 A 2
loop_
    _atom_site_aniso_label
    _atom_site_aniso_U_11
    _atom_site_aniso_U_22
    _atom_site_aniso_U_33
    _atom_site_aniso_U_12
    _atom_site_aniso_U_13
    _atom_site_aniso_U_23
    O1 0.0370(6) 0.0477(7) 0.0232(5) -0.0009(5) -0.0008(4) -0.0086(5)
    C1 0.0263(7) 0.0320(7) 0.0240(7) -0.0024(6) 0.0019(5) -0.0061(6)
    C2 0.0251(8) 0.131(2) 0.0382(10) -0.0011(10) 0.0074(7) -0.0324(11)
    C3 0.0169(6) 0.0364(8) 0.0215(7) -0.0047(5) -0.0007(5) -0.0064(6)
    C4 0.0251(7) 0.0345(8) 0.0302(8) -0.0103(6) 0.0061(6) -0.0112(6)
    C5 0.0268(7) 0.0419(8) 0.0330(8) -0.0057(6) 0.0067(6) -0.0162(7)
    C6 0.0176(6) 0.0633(10) 0.0212(7) -0.0002(6) 0.0001(5) -0.0076(7)
    C7 0.0210(7) 0.0589(10) 0.0235(7) 0.0008(6) -0.0013(5) 0.0088(7)
    C8 0.0197(6) 0.0397(7) 0.0253(7) 0.0006(5) -0.0048(5) 0.0021(6)
    C9 0.0527(10) 0.0298(8) 0.0574(11) -0.0150(7) 0.0299(9) -0.0112(7)
    C10 0.0848(16) 0.0629(14) 0.0770(16) -0.0128(12) 0.0222(13) 0.0352(12)
    C11 0.0690(14) 0.0466(11) 0.123(2) -0.0340(10) 0.0532(14) -0.0408(12)
    C12A 0.0276(14) 0.027(2) 0.0246(13) -0.0014(14) 0.0059(10) -0.002(2)
    C13A 0.0273(14) 0.032(2) 0.0215(12) -0.0052(15) 0.0069(10) -0.0046(15)
    C14A 0.0219(11) 0.0399(17) 0.0283(13) 0.0005(10) 0.0048(9) -0.0030(12)
    C12B 0.0224(18) 0.027(3) 0.0221(16) -0.0016(17) 0.0031(11) -0.003(3)
    C14B 0.0245(15) 0.038(2) 0.0303(18) 0.0031(12) 0.0035(12) -0.0010(14)
    C15A 0.039(3) 0.0478(17) 0.035(2) 0.0202(17) 0.0160(19) 0.017(2)
    C16A 0.059(2) 0.072(3) 0.0433(19) 0.0391(18) 0.0063(15) 0.0148(18)
    C17A 0.077(2) 0.0236(12) 0.049(2) 0.0030(13) 0.0153(17) -0.0030(14)
    C15B 0.036(4) 0.0340(19) 0.061(5) 0.006(2) -0.013(3) 0.011(2)
    C16B 0.049(2) 0.0377(19) 0.047(2) 0.0158(19) 0.0026(18) 0.0073(17)
    C17B 0.044(2) 0.0297(17) 0.047(3) -0.0006(14) 0.0028(16) -0.0076(16)
_geom_special_details
;
All e.s.d.'s (except the e.s.d. in the dihedral angle between two l.s. planes)
are estimated using the full covariance matrix. The cell e.s.d.'s are taken
into account individually in the estimation of e.s.d.'s in distances, angles
and torsion angles; correlations between e.s.d.'s in cell parameters are only
used when they are defined by crystal symmetry. An approximate (isotropic)
treatment of cell e.s.d.'s is used for estimating e.s.d.'s involving l.s.
planes.
;
loop_
    _geom_bond_atom_site_label_1
    _geom_bond_atom_site_label_2
    _geom_bond_site_symmetry_2
    _geom_bond_distance
    _geom_bond_publ_flag
    O1 C1 . 1.2060(17) ?
    C1 C2 . 1.495(2) ?
    C1 C3 . 1.5102(19) ?
    C2 H2A . 0.9800 ?
    C2 H2B . 0.9800 ?
    C2 H2C . 0.9800 ?
    C3 C4 . 1.396(2) ?
    C3 C8 . 1.399(2) ?
    C4 C5 . 1.3942(19) ?
    C4 C9 . 1.519(2) ?
    C5 C6 . 1.381(2) ?
    C5 H5A . 0.9500 ?
    C6 C7 . 1.389(2) ?
    C6 C12B . 1.515(7) ?
    C6 C12A . 1.561(5) ?
    C7 C8 . 1.396(2) ?
    C7 H7A . 0.9500 ?
    C8 C15A . 1.466(8) ?
    C8 C15B . 1.587(11) ?
    C9 C11 . 1.525(2) ?
    C9 C10 . 1.526(3) ?
    C9 H9A . 1.0000 ?
    C10 H10A . 0.9800 ?
    C10 H10B . 0.9800 ?
    C10 H10C . 0.9800 ?
    C11 H11A . 0.9800 ?
    C11 H11B . 0.9800 ?
    C11 H11C . 0.9800 ?
    C12A C13A . 1.524(7) ?
    C12A C14A . 1.542(5) ?
    C12A H12A . 1.0000 ?
    C13A H13A . 0.9800 ?
    C13A H13B . 0.9800 ?
    C13A H13C . 0.9800 ?
    C14A H14A . 0.9800 ?
    C14A H14B . 0.9800 ?
    C14A H14C . 0.9800 ?
    C12B C14B . 1.506(6) ?
    C12B C13B . 1.546(8) ?
    C12B H12B . 1.0000 ?
    C14B H14D . 0.9800 ?
    C14B H14E . 0.9800 ?
    C14B H14F . 0.9800 ?
    C13B H13D . 0.9800 ?
    C13B H13E . 0.9800 ?
    C13B H13F . 0.9800 ?
    C15A C17A . 1.500(8) ?
    C15A C16A . 1.557(8) ?
    C15A H15A . 1.0000 ?
    C16A H16A . 0.9800 ?
    C16A H16B . 0.9800 ?
    C16A H16C . 0.9800 ?
    C17A H17A . 0.9800 ?
    C17A H17B . 0.9800 ?
    C17A H17C . 0.9800 ?
    C15B C16B . 1.528(11) ?
    C15B C17B . 1.587(10) ?
    C15B H15B . 1.0000 ?
    C16B H16D . 0.9800 ?
    C16B H16E . 0.9800 ?
    C16B H16F . 0.9800 ?
    C17B H17D . 0.9800 ?
    C17B H17E . 0.9800 ?
    C17B H17F . 0.9800 ?
loop_
    _geom_angle_atom_site_label_1
    _geom_angle_atom_site_label_2
    _geom_angle_atom_site_label_3
    _geom_angle_site_symmetry_1
    _geom_angle_site_symmetry_3
    _geom_angle
    _geom_angle_publ_flag
    O1 C1 C2 . . 121.88(13) ?
    O1 C1 C3 . . 121.65(12) ?
    C2 C1 C3 . . 116.47(12) ?
    C1 C2 H2A . . 109.5 ?
    C1 C2 H2B . . 109.5 ?
    H2A C2 H2B . . 109.5 ?
    C1 C2 H2C . . 109.5 ?
    H2A C2 H2C . . 109.5 ?
    H2B C2 H2C . . 109.5 ?
    C4 C3 C8 . . 120.95(13) ?
    C4 C3 C1 . . 119.11(12) ?
    C8 C3 C1 . . 119.94(13) ?
    C5 C4 C3 . . 118.35(14) ?
    C5 C4 C9 . . 119.96(14) ?
    C3 C4 C9 . . 121.68(13) ?
    C6 C5 C4 . . 122.21(14) ?
    C6 C5 H5A . . 118.9 ?
    C4 C5 H5A . . 118.9 ?
    C5 C6 C7 . . 118.26(13) ?
    C5 C6 C12B . . 131.6(2) ?
    C7 C6 C12B . . 110.1(2) ?
    C5 C6 C12A . . 113.13(19) ?
    C7 C6 C12A . . 128.56(19) ?
    C6 C7 C8 . . 121.78(14) ?
    C6 C7 H7A . . 119.1 ?
    C8 C7 H7A . . 119.1 ?
    C7 C8 C3 . . 118.45(14) ?
    C7 C8 C15A . . 119.8(3) ?
    C3 C8 C15A . . 121.7(3) ?
    C7 C8 C15B . . 121.5(5) ?
    C3 C8 C15B . . 119.8(5) ?
    C4 C9 C11 . . 112.16(17) ?
    C4 C9 C10 . . 110.56(13) ?
    C11 C9 C10 . . 110.95(17) ?
    C4 C9 H9A . . 107.7 ?
    C11 C9 H9A . . 107.7 ?
    C10 C9 H9A . . 107.7 ?
    C9 C10 H10A . . 109.5 ?
    C9 C10 H10B . . 109.5 ?
    H10A C10 H10B . . 109.5 ?
    C9 C10 H10C . . 109.5 ?
    H10A C10 H10C . . 109.5 ?
    H10B C10 H10C . . 109.5 ?
    C9 C11 H11A . . 109.5 ?
    C9 C11 H11B . . 109.5 ?
    H11A C11 H11B . . 109.5 ?
    C9 C11 H11C . . 109.5 ?
    H11A C11 H11C . . 109.5 ?
    H11B C11 H11C . . 109.5 ?
    C13A C12A C14A . . 109.9(4) ?
    C13A C12A C6 . . 109.8(3) ?
    C14A C12A C6 . . 108.0(3) ?
    C13A C12A H12A . . 109.7 ?
    C14A C12A H12A . . 109.7 ?
    C6 C12A H12A . . 109.7 ?
    C12A C13A H13A . . 109.5 ?
    C12A C13A H13B . . 109.5 ?
    H13A C13A H13B . . 109.5 ?
    C12A C13A H13C . . 109.5 ?
    H13A C13A H13C . . 109.5 ?
    H13B C13A H13C . . 109.5 ?
    C12A C14A H14A . . 109.5 ?
    C12A C14A H14B . . 109.5 ?
    H14A C14A H14B . . 109.5 ?
    C12A C14A H14C . . 109.5 ?
    H14A C14A H14C . . 109.5 ?
    H14B C14A H14C . . 109.5 ?
    C6 C12B C14B . . 108.1(4) ?
    C6 C12B C13B . . 106.0(4) ?
    C14B C12B C13B . . 111.7(4) ?
    C6 C12B H12B . . 110.3 ?
    C14B C12B H12B . . 110.3 ?
    C13B C12B H12B . . 110.3 ?
    C12B C14B H14D . . 109.5 ?
    C12B C14B H14E . . 109.5 ?
    H14D C14B H14E . . 109.5 ?
    C12B C14B H14F . . 109.5 ?
    H14D C14B H14F . . 109.5 ?
    H14E C14B H14F . . 109.5 ?
    C12B C13B H13D . . 109.5 ?
    C12B C13B H13E . . 109.5 ?
    H13D C13B H13E . . 109.5 ?
    C12B C13B H13F . . 109.5 ?
    H13D C13B H13F . . 109.5 ?
    H13E C13B H13F . . 109.5 ?
    C8 C15A C17A . . 109.6(5) ?
    C8 C15A C16A . . 107.6(5) ?
    C17A C15A C16A . . 112.1(5) ?
    C8 C15A H15A . . 109.2 ?
    C17A C15A H15A . . 109.2 ?
    C16A C15A H15A . . 109.2 ?
    C15A C16A H16A . . 109.5 ?
    C15A C16A H16B . . 109.5 ?
    H16A C16A H16B . . 109.5 ?
    C15A C16A H16C . . 109.5 ?
    H16A C16A H16C . . 109.5 ?
    H16B C16A H16C . . 109.5 ?
    C15A C17A H17A . . 109.5 ?
    C15A C17A H17B . . 109.5 ?
    H17A C17A H17B . . 109.5 ?
    C15A C17A H17C . . 109.5 ?
    H17A C17A H17C . . 109.5 ?
    H17B C17A H17C . . 109.5 ?
    C16B C15B C17B . . 109.5(7) ?
    C16B C15B C8 . . 116.6(8) ?
    C17B C15B C8 . . 111.5(6) ?
    C16B C15B H15B . . 106.2 ?
    C17B C15B H15B . . 106.2 ?
    C8 C15B H15B . . 106.2 ?
    C15B C16B H16D . . 109.5 ?
    C15B C16B H16E . . 109.5 ?
    H16D C16B H16E . . 109.5 ?
    C15B C16B H16F . . 109.5 ?
    H16D C16B H16F . . 109.5 ?
    H16E C16B H16F . . 109.5 ?
    C15B C17B H17D . . 109.5 ?
    C15B C17B H17E . . 109.5 ?
    H17D C17B H17E . . 109.5 ?
    C15B C17B H17F . . 109.5 ?
    H17D C17B H17F . . 109.5 ?
    H17E C17B H17F . . 109.5 ?
loop_
    _geom_torsion_atom_site_label_1
    _geom_torsion_atom_site_label_2
    _geom_torsion_atom_site_label_3
    _geom_torsion_atom_site_label_4
    _geom_torsion_site_symmetry_1
    _geom_torsion_site_symmetry_2
    _geom_torsion_site_symmetry_3
    _geom_torsion_site_symmetry_4
    _geom_torsion
    _geom_torsion_publ_flag
    O1 C1 C3 C4 . . . . 89.32(17) ?
    C2 C1 C3 C4 . . . . -90.50(18) ?
    O1 C1 C3 C8 . . . . -91.58(17) ?
    C2 C1 C3 C8 . . . . 88.60(18) ?
    C8 C3 C4 C5 . . . . 0.3(2) ?
    C1 C3 C4 C5 . . . . 179.40(12) ?
    C8 C3 C4 C9 . . . . 178.99(13) ?
    C1 C3 C4 C9 . . . . -1.9(2) ?
    C3 C4 C5 C6 . . . . -0.1(2) ?
    C9 C4 C5 C6 . . . . -178.78(14) ?
    C4 C5 C6 C7 . . . . -0.3(2) ?
    C4 C5 C6 C12B . . . . 178.1(3) ?
    C4 C5 C6 C12A . . . . -177.6(2) ?
    C5 C6 C7 C8 . . . . 0.4(2) ?
    C12B C6 C7 C8 . . . . -178.4(3) ?
    C12A C6 C7 C8 . . . . 177.3(3) ?
    C6 C7 C8 C3 . . . . -0.1(2) ?
    C6 C7 C8 C15A . . . . -177.5(4) ?
    C6 C7 C8 C15B . . . . 174.6(4) ?
    C4 C3 C8 C7 . . . . -0.21(19) ?
    C1 C3 C8 C7 . . . . -179.30(12) ?
    C4 C3 C8 C15A . . . . 177.1(4) ?
    C1 C3 C8 C15A . . . . -1.9(4) ?
    C4 C3 C8 C15B . . . . -175.0(4) ?
    C1 C3 C8 C15B . . . . 5.9(4) ?
    C5 C4 C9 C11 . . . . -58.4(2) ?
    C3 C4 C9 C11 . . . . 122.94(16) ?
    C5 C4 C9 C10 . . . . 66.0(2) ?
    C3 C4 C9 C10 . . . . -112.65(17) ?
    C5 C6 C12A C13A . . . . 112.2(3) ?
    C7 C6 C12A C13A . . . . -64.9(4) ?
    C12B C6 C12A C13A . . . . -77.6(11) ?
    C5 C6 C12A C14A . . . . -128.0(2) ?
    C7 C6 C12A C14A . . . . 55.0(4) ?
    C12B C6 C12A C14A . . . . 42.2(10) ?
    C5 C6 C12B C14B . . . . -48.4(4) ?
    C7 C6 C12B C14B . . . . 130.1(3) ?
    C12A C6 C12B C14B . . . . -60.5(11) ?
    C5 C6 C12B C13B . . . . 71.5(5) ?
    C7 C6 C12B C13B . . . . -110.1(3) ?
    C12A C6 C12B C13B . . . . 59.3(10) ?
    C7 C8 C15A C17A . . . . -52.9(6) ?
    C3 C8 C15A C17A . . . . 129.8(4) ?
    C15B C8 C15A C17A . . . . 53(6) ?
    C7 C8 C15A C16A . . . . 69.2(5) ?
    C3 C8 C15A C16A . . . . -108.1(5) ?
    C15B C8 C15A C16A . . . . 175(7) ?
    C7 C8 C15B C16B . . . . 44.8(8) ?
    C3 C8 C15B C16B . . . . -140.5(6) ?
    C15A C8 C15B C16B . . . . -33(6) ?
    C7 C8 C15B C17B . . . . -81.9(8) ?
    C3 C8 C15B C17B . . . . 92.8(8) ?
    C15A C8 C15B C17B . . . . -160(7) ?
_iucr_refine_instructions_details
;
TITL j in P2(1)/n
CELL 0.71073   5.8590  20.2483  13.1479  90.000  92.568  90.000
ZERR    4.00   0.0012   0.0042   0.0027   0.000   0.002   0.000
LATT 1
SYMM 0.5-X, 0.5+Y, 0.5-Z
SFAC C  H  O
UNIT 68  104  4
OMIT 0 1 1
OMIT -3 52
L.S. 8
ACTA
BOND $H
FMAP 2
PLAN 10
EQIV $1 -1/2+x, 1/2-y, 1/2+z
SIZE 0.350 0.410 0.450
RTAB ang O1 C1 C3 C4
CONF
DELU .001 .002  C8 C15A C15B C16A C16B C17A C17B
DELU .001 .002  C6 C12A C12B C13A C13B C14A C14B
MPLA 6 C3 C4 C5 C6 C7 C8
MPLA 3 O1 C1 C3
TEMP  -144.09
WGHT    0.041700    0.668700
FVAR       0.19263   0.53591
O1    3    0.013907    0.193524    0.463755    11.00000    0.03703    0.04763 =
         0.02315   -0.00864   -0.00089   -0.00085
C1    1   -0.074181    0.179788    0.381816    11.00000    0.02625    0.03203 =
         0.02410   -0.00608    0.00187   -0.00237
C2    1   -0.327839    0.179098    0.363568    11.00000    0.02509    0.13058 =
         0.03812   -0.03240    0.00737   -0.00115
AFIX 137
H2A   2   -0.401079    0.193568    0.425320    11.00000   -1.50000
H2B   2   -0.378242    0.134204    0.346067    11.00000   -1.50000
H2C   2   -0.370490    0.209068    0.307356    11.00000   -1.50000
AFIX   0
C3    1    0.066419    0.162162    0.292223    11.00000    0.01696    0.03638 =
         0.02152   -0.00642   -0.00070   -0.00468
C4    1    0.126557    0.096270    0.277136    11.00000    0.02511    0.03455 =
         0.03025   -0.01118    0.00604   -0.01027
C5    1    0.254523    0.080770    0.193504    11.00000    0.02680    0.04187 =
         0.03301   -0.01617    0.00665   -0.00567
AFIX  43
H5A   2    0.296293    0.036063    0.182733    11.00000   -1.20000
AFIX   0
C6    1    0.322606    0.128249    0.125778    11.00000    0.01756    0.06326 =
         0.02116   -0.00766    0.00015   -0.00018
C7    1    0.259517    0.193357    0.142240    11.00000    0.02093    0.05892 =
         0.02357    0.00878   -0.00130    0.00072
AFIX  43
H7A   2    0.304501    0.226456    0.096006    11.00000   -1.20000
AFIX   0
C8    1    0.131747    0.211476    0.224918    11.00000    0.01969    0.03969 =
         0.02533    0.00215   -0.00478    0.00062
C9    1    0.060392    0.042221    0.350376    11.00000    0.05270    0.02972 =
         0.05733   -0.01122    0.02987   -0.01498
AFIX  13
H9A   2   -0.037760    0.062693    0.402097    11.00000   -1.20000
AFIX   0
C10   1    0.271953    0.014198    0.406773    11.00000    0.08474    0.06301 =
         0.07690    0.03518    0.02213   -0.01285
AFIX 33
H10A  2    0.347936    0.049212    0.447070    11.00000   -1.50000
H10B  2    0.377185   -0.003161    0.357432    11.00000   -1.50000
H10C  2    0.226684   -0.021463    0.452058    11.00000   -1.50000
AFIX   0
C11   1   -0.078133   -0.012449    0.297038    11.00000    0.06906    0.04659 =
         0.12302   -0.04076    0.05324   -0.03394
AFIX 33
H11A  2   -0.215670    0.006502    0.263389    11.00000   -1.50000
H11B  2   -0.122284   -0.045268    0.347292    11.00000   -1.50000
H11C  2    0.014524   -0.033719    0.246150    11.00000   -1.50000
PART 1
AFIX   0
C12A  1    0.456087    0.099309    0.035776    21.00000    0.02823    0.02773 =
         0.02470   -0.00240    0.00598   -0.00033
AFIX  13
H12A  2    0.489206    0.051531    0.048827    21.00000   -1.20000
AFIX   0
C13A  1    0.313347    0.106402   -0.063287    21.00000    0.02789    0.03290 =
         0.02170   -0.00470    0.00700   -0.00528
AFIX 33
H13A  2    0.403516    0.092241   -0.120383    21.00000   -1.50000
H13B  2    0.268383    0.152688   -0.072780    21.00000   -1.50000
H13C  2    0.176280    0.078843   -0.060452    21.00000   -1.50000
AFIX   0
C14A  1    0.681671    0.137272    0.029465    21.00000    0.02290    0.04326 =
         0.02967   -0.00384    0.00496    0.00053
AFIX 33
H14A  2    0.769288    0.119122   -0.025820    21.00000   -1.50000
H14B  2    0.770522    0.132904    0.094056    21.00000   -1.50000
H14C  2    0.649277    0.184037    0.016130    21.00000   -1.50000
PART 2
AFIX   0
C12B  1    0.464719    0.124181    0.032652   -21.00000    0.02176    0.02532 =
         0.02213   -0.00315    0.00282   -0.00041
AFIX  13
H12B  2    0.505891    0.169349    0.008772   -21.00000   -1.20000
AFIX   0
C14B  1    0.677564    0.084639    0.061082   -21.00000    0.02300    0.03337 =
         0.02838   -0.00005    0.00321    0.00269
AFIX 33
H14D  2    0.773428    0.109513    0.110610   -21.00000   -1.50000
H14E  2    0.763094    0.076394   -0.000017   -21.00000   -1.50000
H14F  2    0.633885    0.042424    0.091050   -21.00000   -1.50000
AFIX   0
C13B  1    0.314130    0.087871   -0.049407   -21.00000    0.02816
AFIX 33
H13D  2    0.404410    0.078777   -0.108795   -21.00000   -1.50000
H13E  2    0.183105    0.115685   -0.069873   -21.00000   -1.50000
H13F  2    0.259569    0.046171   -0.021487   -21.00000   -1.50000
PART 0
PART 1
AFIX   0
C15A  1    0.060460    0.280198    0.236513    21.00000    0.03802    0.04754 =
         0.03374    0.01653    0.01549    0.01931
AFIX  13
H15A  2   -0.009830    0.285679    0.303916    21.00000   -1.20000
AFIX   0
C16A  1   -0.122163    0.295387    0.149980    21.00000    0.05400    0.06485 =
         0.04243    0.01396    0.00591    0.03377
AFIX 33
H16A  2   -0.177539    0.340736    0.157263    21.00000   -1.50000
H16B  2   -0.250249    0.264552    0.154447    21.00000   -1.50000
H16C  2   -0.053635    0.290432    0.083770    21.00000   -1.50000
AFIX   0
C17A  1    0.265685    0.324632    0.232164    21.00000    0.07351    0.02293 =
         0.04138   -0.00297    0.01242    0.00324
AFIX 33
H17A  2    0.381689    0.310801    0.283828    21.00000   -1.50000
H17B  2    0.220170    0.370308    0.245294    21.00000   -1.50000
H17C  2    0.328841    0.321722    0.164540    21.00000   -1.50000
PART 2
AFIX   0
C15B  1    0.079231    0.286576    0.248493   -21.00000    0.03699    0.03456 =
         0.06059    0.01116   -0.01128    0.00676
AFIX  13
H15B  2   -0.049426    0.286368    0.295967   -21.00000   -1.20000
AFIX   0
C16B  1   -0.000303    0.329306    0.158018   -21.00000    0.05535    0.04073 =
         0.04821    0.00860    0.00421    0.02014
AFIX 33
H16D  2   -0.129684    0.307895    0.121508   -21.00000   -1.50000
H16E  2    0.125363    0.334749    0.111991   -21.00000   -1.50000
H16F  2   -0.047638    0.372699    0.182483   -21.00000   -1.50000
AFIX   0
C17B  1    0.287077    0.321012    0.308337   -21.00000    0.04583    0.03064 =
         0.05678   -0.00915    0.00183   -0.00075
AFIX 33
H17D  2    0.323709    0.296649    0.371375   -21.00000   -1.50000
H17E  2    0.245930    0.366560    0.324827   -21.00000   -1.50000
H17F  2    0.420355    0.321159    0.265883   -21.00000   -1.50000
PART 0
HKLF    4
REM  j in P2(1)/n
REM R1 =  0.0473 for   2460 Fo > 4sig(Fo)  and  0.0602 for all   3047 data
REM    225 parameters refined using     21 restraints
END
WGHT      0.0417      0.6686
REM Highest difference peak  0.183,  deepest hole -0.265,  1-sigma level  0.034
Q1    1   0.2591  0.0488  0.4412  11.00000  0.05    0.18
Q2    1  -0.4026  0.1666  0.3004  11.00000  0.05    0.17
Q3    1   0.1481  0.1307  0.2978  11.00000  0.05    0.17
Q4    1   0.1060  0.2461  0.2319  11.00000  0.05    0.16
Q5    1  -0.1049  0.0011  0.2548  11.00000  0.05    0.16
Q6    1  -0.0100  0.1702  0.3255  11.00000  0.05    0.16
Q7    1   0.0015  0.3127  0.0969  11.00000  0.05    0.16
Q8    1   0.3865  0.1190  0.0826  11.00000  0.05    0.16
Q9    1   0.0959  0.0705  0.3135  11.00000  0.05    0.15
Q10   1   0.0358 -0.0348  0.2906  11.00000  0.05    0.15
;
data_global
_journal_date_recd_electronic     2011-08-12
_journal_date_accepted     2011-09-19
_journal_name_full     'Acta Crystallographica, Section E'
_journal_year     2011
_journal_volume     67
_journal_issue     10
_journal_page_first     o2731
_journal_page_last     o2731
_journal_paper_category     QO
_journal_coeditor_code     NR2011
_publ_contact_author_name     'Jason D. Masuda'
_publ_contact_author_address
;
Department of Chemistry
Saint Mary's University
923 Robie Street
Halifax, NS, B3H 3C3
Canada
;
_publ_contact_author_email     jason.masuda@smu.ca
_publ_contact_author_fax     '902-496-8104'
_publ_contact_author_phone     '902-420-5077'
_publ_section_title
;
1-(2,4,6-Triisopropylphenyl)ethanone
;
loop_
    _publ_author_name
    _publ_author_address
    'Blair, Amber D.'
;
The Maritimes Centre for Green Chemistry
Department of Chemistry
Saint Mary's University
923 Robie Street
Halifax, Nova Scotia
Canada B3H 3C3
;
    'Hendsbee, Arthur D.'
;
The Maritimes Centre for Green Chemistry
Department of Chemistry
Saint Mary's University
923 Robie Street
Halifax, Nova Scotia
Canada B3H 3C3
;
    'Masuda, Jason D.'
;
The Maritimes Centre for Green Chemistry
Department of Chemistry
Saint Mary's University
923 Robie Street
Halifax, Nova Scotia
Canada B3H 3C3
;
_publ_section_synopsis     .
