# Supplementary material for: 1-(2,4,6-Triisopropyl­phen­yl)ethanone
Source: Acta Crystallogr Sect E Struct Rep Online. 2011 Sep 30;67(Pt 10):o2731. doi: 10.1107/S1600536811038293 (PMC3201453; doi:10.1107/S1600536811038293)
Supplement: Supplementary file 2 [file e-67-o2731-Isup2.hkl]

# 
# h,k,l, Fc-squared, Fo-squared, sigma(Fo-squared) and status flag 
# 
data_I
_shelx_title ' j in P2(1)/n' 
_shelx_refln_list_code          4 
_shelx_F_calc_maximum      165.22 
_exptl_crystal_F_000       544.00 
_reflns_d_resolution_high  0.8107 
 
loop_ 
 _symmetry_equiv_pos_as_xyz 
 'x, y, z' 
 '-x+1/2, y+1/2, -z+1/2' 
 '-x, -y, -z' 
 'x-1/2, -y-1/2, z-1/2' 
 
_cell_length_a     5.8590 
_cell_length_b    20.2483 
_cell_length_c    13.1479 
_cell_angle_alpha  90.000 
_cell_angle_beta   92.568 
_cell_angle_gamma  90.000 
 
_shelx_F_squared_multiplier     1.000 
 
loop_ 
 _refln_index_h 
 _refln_index_k 
 _refln_index_l 
 _refln_F_squared_calc 
 _refln_F_squared_meas 
 _refln_F_squared_sigma 
 _refln_observed_status 
   2   0   0      274.11      244.00      3.53 o 
   4   0   0       89.67       76.93      1.96 o 
   6   0   0        2.72        1.56      2.83 o 
   1   1   0      466.17      471.22      5.25 o 
   2   1   0      511.63      551.11      5.83 o 
   3   1   0      762.50      761.09      7.02 o 
   4   1   0       99.60       97.16      1.57 o 
   5   1   0      440.04      406.81      7.43 o 
   6   1   0       49.41       52.88      2.42 o 
   7   1   0        0.00       -1.20      1.03 o 
   0   2   0     2093.47     2041.10     35.43 o 
   1   2   0     2347.13     2258.74     24.28 o 
   2   2   0      463.89      464.51      5.49 o 
   3   2   0      125.13      132.28      2.06 o 
   4   2   0        0.55        2.06      0.44 o 
   5   2   0       85.76       86.47      2.55 o 
   6   2   0        1.43        0.61      0.94 o 
   7   2   0        0.91       -0.37      1.48 o 
   1   3   0      339.24      310.86      5.34 o 
   2   3   0       58.94       61.22      1.19 o 
   3   3   0      347.10      363.30      4.74 o 
   4   3   0        6.60        9.06      0.65 o 
   5   3   0       63.61       53.81      2.05 o 
   6   3   0       47.41       45.45      2.88 o 
   7   3   0        0.55        0.99      1.20 o 
   0   4   0     1019.90     1040.46     15.77 o 
   1   4   0     3193.92     2999.15     39.55 o 
   2   4   0      397.27      384.81      5.39 o 
   3   4   0       14.91       24.44      0.97 o 
   4   4   0        1.71        0.81      0.47 o 
   5   4   0       13.39       16.30      1.31 o 
   6   4   0       74.09       77.22      2.69 o 
   7   4   0       10.03       11.88      2.26 o 
   1   5   0     2421.37     2371.45     23.45 o 
   2   5   0      198.17      227.96      3.23 o 
   3   5   0       97.49      104.02      2.95 o 
   4   5   0       45.97       41.17      1.82 o 
   5   5   0       79.27       81.19      2.84 o 
   6   5   0        0.45        2.14      1.56 o 
   7   5   0        5.74       10.69      1.56 o 
   0   6   0     3940.13     4137.01     57.11 o 
   1   6   0      115.71      118.73      3.16 o 
   2   6   0      194.11      187.94      2.32 o 
   3   6   0       70.26       77.00      2.07 o 
   4   6   0       47.27       60.31      1.55 o 
   5   6   0       13.09       15.75      1.22 o 
   6   6   0       26.47       27.47      1.91 o 
   7   6   0       51.81       56.97      3.31 o 
   1   7   0        2.62        5.35      0.53 o 
   2   7   0      169.37      198.01      2.64 o 
   3   7   0       22.14       33.65      1.26 o 
   4   7   0       29.56       28.13      1.22 o 
   5   7   0       81.97       79.70      2.23 o 
   6   7   0       93.04       92.39      2.99 o 
   0   8   0     2889.09     2966.59     41.31 o 
   1   8   0      996.99     1014.88     16.55 o 
   2   8   0      206.38      212.97      3.94 o 
   3   8   0      150.14      152.64      2.46 o 
   4   8   0      127.77      146.19      2.61 o 
   5   8   0      142.60      142.19      3.08 o 
   6   8   0       53.00       46.11      2.42 o 
   1   9   0      873.52      965.00     10.22 o 
   2   9   0        1.49        1.79      0.48 o 
   3   9   0       75.69       75.98      2.67 o 
   4   9   0      115.42      117.24      2.54 o 
   5   9   0       19.48       18.35      1.30 o 
   6   9   0       51.09       56.78      3.00 o 
   0  10   0     4162.35     4150.06     57.55 o 
   1  10   0      468.37      489.53      8.38 o 
   2  10   0       45.98       58.87      2.03 o 
   3  10   0       32.41       41.19      1.25 o 
   4  10   0        3.40        2.16      0.65 o 
   5  10   0       56.31       57.89      2.92 o 
   6  10   0        0.25        1.18      1.29 o 
   1  11   0      312.51      336.22      4.52 o 
   2  11   0        4.09        2.69      0.55 o 
   3  11   0        1.36        0.81      0.67 o 
   4  11   0       40.63       31.97      1.85 o 
   5  11   0       11.90       16.67      1.51 o 
   6  11   0       51.84       53.06      3.43 o 
   0  12   0        0.08       -0.04      0.42 o 
   1  12   0      103.32      102.35      1.92 o 
   2  12   0      146.80      145.88      2.46 o 
   3  12   0       13.47       11.83      1.16 o 
   4  12   0       20.29       25.49      2.99 o 
   5  12   0       24.64       24.79      2.17 o 
   6  12   0       29.10       34.19      2.64 o 
   1  13   0      116.35      115.80      2.10 o 
   2  13   0       14.03       11.79      0.87 o 
   3  13   0       76.62       75.24      2.43 o 
   4  13   0        1.33        0.57      0.93 o 
   5  13   0       15.40       18.08      1.97 o 
   6  13   0        9.54        9.30      1.86 o 
   0  14   0      122.41      161.47      5.16 o 
   1  14   0       51.80       46.23      1.67 o 
   2  14   0       78.11       82.86      1.87 o 
   3  14   0        8.62        8.91      1.36 o 
   4  14   0       51.94       47.70      2.41 o 
   5  14   0        0.47       -0.61      1.17 o 
   1  15   0       14.81       15.43      1.14 o 
   2  15   0      303.62      308.15      4.88 o 
   3  15   0       83.20       89.17      6.41 o 
   4  15   0       25.37       22.35      1.73 o 
   5  15   0       26.59       22.45      2.15 o 
   0  16   0        8.93        7.19      1.11 o 
   1  16   0      157.66      153.88      3.15 o 
   2  16   0       12.90       11.28      1.15 o 
   3  16   0       53.13       59.32      3.00 o 
   4  16   0       91.55       93.84      2.94 o 
   5  16   0        9.02       11.89      1.79 o 
   1  17   0        0.02        0.72      1.11 o 
   2  17   0      111.20      103.22      2.64 o 
   3  17   0        4.38        5.10      1.43 o 
   4  17   0       44.20       40.46      3.61 o 
   5  17   0        1.50       -0.55      2.29 o 
   0  18   0       11.50       10.17      1.42 o 
   1  18   0      101.50      109.36      2.74 o 
   2  18   0       86.77       87.34      2.99 o 
   3  18   0       72.23       65.20      3.01 o 
   4  18   0       26.13       27.99      3.37 o 
   5  18   0        4.29        4.43      2.18 o 
   1  19   0        0.79       -0.24      0.83 o 
   2  19   0       16.13       20.79      2.50 o 
   3  19   0       43.90       29.62      3.69 o 
   4  19   0       15.02       16.51      3.00 o 
   0  20   0        6.46        3.70      1.44 o 
   1  20   0       10.83       14.27      1.20 o 
   2  20   0       24.16       20.07      1.81 o 
   3  20   0       10.72        8.43      1.70 o 
   4  20   0       29.62       30.49      2.68 o 
   1  21   0       27.33       31.85      1.91 o 
   2  21   0       15.05       17.56      2.06 o 
   3  21   0       12.87        9.07      1.81 o 
   0  22   0       95.90       85.42      5.52 o 
   1  22   0       17.03       21.37      1.69 o 
   2  22   0        5.58        2.29      1.22 o 
   3  22   0        5.11        3.59      1.60 o 
   1  23   0        2.15        0.17      1.25 o 
   2  23   0        5.66        4.38      1.33 o 
   0  24   0       40.38       50.64      4.09 o 
   1  24   0       12.11        8.90      1.71 o 
   2  24   0        0.14        1.45      1.66 o 
  -7   0   1        3.70        0.97      1.61 o 
  -5   0   1        6.13        6.53      1.75 o 
  -3   0   1      380.80      347.26      5.01 o 
  -1   0   1       25.53       14.57      0.84 o 
   1   0   1    27299.19    25850.76    506.10 o 
   3   0   1       36.35       39.82      1.79 o 
   5   0   1      669.73      711.71     14.48 o 
   7   0   1      133.75      152.55      5.91 o 
  -7   1   1        1.08        2.74      1.20 o 
  -6   1   1        5.28        5.00      1.17 o 
  -5   1   1      398.73      378.46      5.56 o 
  -4   1   1        6.33        8.18      0.58 o 
  -3   1   1      516.03      489.72      5.48 o 
  -2   1   1      264.66      238.78      4.94 o 
  -1   1   1     1195.57     1138.49     16.91 o 
   1   1   1     9792.81     9439.36    192.03 o 
   2   1   1     1964.36     1930.93     21.21 o 
   3   1   1      164.33      195.73      4.70 o 
   4   1   1        4.01        2.52      0.42 o 
   5   1   1      259.70      238.64      4.55 o 
   6   1   1       88.38       80.50      2.76 o 
   7   1   1        0.63       -1.56      1.04 o 
  -7   2   1        0.33        0.05      1.11 o 
  -6   2   1       35.36       36.55      2.26 o 
  -5   2   1        0.02       -0.02      0.69 o 
  -4   2   1       48.48       50.03      1.32 o 
  -3   2   1       23.12       21.12      0.84 o 
  -2   2   1      236.71      253.53      3.04 o 
  -1   2   1      299.38      288.75      3.24 o 
   0   2   1     7315.10     7134.00    298.74 o 
   1   2   1       22.46       29.25      0.76 o 
   2   2   1      902.14      957.17      8.98 o 
   3   2   1      532.36      512.83      5.66 o 
   4   2   1       16.02       18.71      0.88 o 
   5   2   1       40.33       48.42      2.27 o 
   6   2   1      130.15      116.49      3.30 o 
   7   2   1        5.75        7.58      1.44 o 
  -7   3   1       19.05       16.01      1.94 o 
  -6   3   1       15.21       22.30      1.75 o 
  -5   3   1        9.55        8.27      0.95 o 
  -4   3   1        4.64        1.78      0.54 o 
  -3   3   1       13.23       15.64      0.78 o 
  -2   3   1       87.45       77.78      1.37 o 
  -1   3   1      502.13      451.82      4.96 o 
   0   3   1      397.41      347.97      4.06 o 
   1   3   1      199.47      183.28      1.97 o 
   2   3   1     6837.88     6975.88     72.81 o 
   3   3   1        1.42        0.89      0.33 o 
   4   3   1       49.52       47.71      1.37 o 
   5   3   1        3.66        3.06      0.93 o 
   6   3   1        2.97        4.84      1.28 o 
   7   3   1       23.83       24.15      2.01 o 
  -7   4   1        0.71       -0.88      1.08 o 
  -6   4   1       13.08       13.11      1.44 o 
  -5   4   1       57.57       51.03      2.84 o 
  -4   4   1      254.95      263.68      3.64 o 
  -3   4   1      480.93      455.11      5.28 o 
  -2   4   1        0.58       -0.31      0.37 o 
  -1   4   1      259.01      212.63      2.48 o 
   0   4   1      204.60      186.31      2.47 o 
   1   4   1     1114.86     1074.44     11.23 o 
   2   4   1      280.88      272.05      3.26 o 
   3   4   1      165.56      160.12      2.96 o 
   4   4   1        1.93        2.09      0.56 o 
   5   4   1       74.19       74.32      2.39 o 
   6   4   1        0.01        2.65      1.04 o 
   7   4   1        4.07        4.58      1.34 o 
  -7   5   1       44.78       52.22      3.83 o 
  -6   5   1       67.29       75.39      2.65 o 
  -5   5   1       25.84       22.94      1.39 o 
  -4   5   1      286.60      274.61      4.32 o 
  -3   5   1       61.65       62.66      1.43 o 
  -2   5   1      230.96      234.43      3.01 o 
  -1   5   1      274.53      256.83      2.97 o 
   0   5   1    14588.21    14395.00    216.15 o 
   1   5   1      204.81      204.85      6.49 o 
   2   5   1      109.06      110.71      1.75 o 
   3   5   1      423.02      451.86      5.29 o 
   4   5   1        4.01        2.25      0.69 o 
   5   5   1       14.72       10.69      1.40 o 
   6   5   1       65.74       61.49      2.52 o 
   7   5   1        3.84        6.61      1.41 o 
  -7   6   1       24.06       25.50      2.11 o 
  -6   6   1        0.00        0.26      1.00 o 
  -5   6   1      112.38      103.11      2.77 o 
  -4   6   1       49.31       51.85      1.56 o 
  -3   6   1      922.36      926.30      9.83 o 
  -2   6   1      400.90      447.80      4.62 o 
  -1   6   1       17.40       17.51      0.62 o 
   0   6   1        3.81        1.78      0.37 o 
   1   6   1        7.87       11.45      0.61 o 
   2   6   1        5.45        6.75      0.49 o 
   3   6   1        8.78        6.83      0.66 o 
   4   6   1       11.06       13.78      1.02 o 
   5   6   1        4.68        4.09      0.91 o 
   6   6   1        2.41        3.15      1.06 o 
  -6   7   1      213.56      224.73      4.85 o 
  -5   7   1        0.64        1.03      0.81 o 
  -4   7   1       71.08       68.19      1.70 o 
  -3   7   1      750.37      794.79      8.62 o 
  -2   7   1        5.32       10.68      0.70 o 
  -1   7   1      534.70      509.27      5.52 o 
   0   7   1        2.55        1.55      0.33 o 
   1   7   1       15.64       11.85      0.90 o 
   2   7   1     1718.76     1738.40     16.08 o 
   3   7   1      131.34      138.44      2.46 o 
   4   7   1      111.56      111.97      2.38 o 
   5   7   1       90.21       70.93      4.57 o 
   6   7   1        0.89       -0.34      0.94 o 
  -6   8   1       43.97       41.42      2.22 o 
  -5   8   1      144.63      145.46      3.15 o 
  -4   8   1        4.13        5.02      0.73 o 
  -3   8   1      672.48      678.72      7.55 o 
  -2   8   1      226.67      277.00      4.85 o 
  -1   8   1        9.03       12.32      0.70 o 
   0   8   1       31.77       37.48      0.80 o 
   1   8   1      682.60      644.22      9.24 o 
   2   8   1      423.47      450.17      5.13 o 
   3   8   1      113.17      123.56      2.19 o 
   4   8   1       10.74       11.08      0.95 o 
   5   8   1       62.74       69.91      2.52 o 
   6   8   1        0.07        1.10      1.09 o 
  -6   9   1       67.49       80.78      3.42 o 
  -5   9   1      125.79      124.82      2.90 o 
  -4   9   1       53.11       58.03      1.63 o 
  -3   9   1        0.19       -0.05      0.43 o 
  -2   9   1        1.53        1.69      0.43 o 
  -1   9   1        5.54       12.25      0.68 o 
   0   9   1     1019.83     1125.37     12.87 o 
   1   9   1     1803.75     1846.33     18.78 o 
   2   9   1      356.17      395.08      5.91 o 
   3   9   1       75.38       87.02      1.80 o 
   4   9   1       68.30       71.01      1.80 o 
   5   9   1        0.21        1.23      0.83 o 
   6   9   1      181.09      191.67      4.44 o 
  -6  10   1      103.72      104.15      4.01 o 
  -5  10   1       76.82       74.21      3.86 o 
  -4  10   1       19.21       15.45      1.34 o 
  -3  10   1      349.22      356.01      4.48 o 
  -2  10   1       57.33       57.83      1.23 o 
  -1  10   1        6.18        2.44      0.49 o 
   0  10   1      163.35      197.87      2.99 o 
   1  10   1      476.23      489.99      5.68 o 
   2  10   1      328.99      344.17      5.40 o 
   3  10   1        4.68        6.43      0.82 o 
   4  10   1       80.64       67.81      1.78 o 
   5  10   1        6.03        4.10      0.95 o 
   6  10   1       45.51       33.70      2.54 o 
  -6  11   1        8.05        8.28      1.46 o 
  -5  11   1        7.06        4.29      2.10 o 
  -4  11   1       63.55       76.93      2.41 o 
  -3  11   1       70.39       70.77      1.87 o 
  -2  11   1        8.24        6.76      0.71 o 
  -1  11   1        1.50        1.69      0.52 o 
   0  11   1      197.58      199.91      3.10 o 
   1  11   1        1.59        0.41      0.45 o 
   2  11   1      198.74      199.40      4.60 o 
   3  11   1      111.77      114.96      2.73 o 
   4  11   1      107.38      100.55      2.81 o 
   5  11   1       23.77       24.43      2.11 o 
   6  11   1       25.49       28.65      2.38 o 
  -6  12   1        3.70        2.08      1.45 o 
  -5  12   1      135.10      141.48      4.83 o 
  -4  12   1       21.88       23.57      1.87 o 
  -3  12   1       65.79       76.25      2.01 o 
  -2  12   1       50.68       43.90      1.67 o 
  -1  12   1       16.14       17.70      0.90 o 
   0  12   1       27.78       34.91      1.82 o 
   1  12   1       56.75       67.12      1.50 o 
   2  12   1       31.73       37.79      1.28 o 
   3  12   1      268.37      264.46      4.80 o 
   4  12   1       10.01       13.62      1.38 o 
   5  12   1        6.23        7.27      1.84 o 
   6  12   1       26.55       33.73      7.14 o 
  -6  13   1        2.89        2.46      2.34 o 
  -5  13   1        0.03        0.56      1.22 o 
  -4  13   1        3.03        1.39      0.87 o 
  -3  13   1        7.37        9.76      1.01 o 
  -2  13   1       38.36       43.28      1.39 o 
  -1  13   1       40.40       50.24      1.69 o 
   0  13   1       81.04       62.87      1.87 o 
   1  13   1        0.69        0.44      0.54 o 
   2  13   1      222.57      220.30      3.32 o 
   3  13   1       11.70       17.62      1.34 o 
   4  13   1        6.83        8.34      1.25 o 
   5  13   1        2.46        2.42      1.38 o 
   6  13   1        1.40        2.31      2.16 o 
  -5  14   1       13.35       14.28      1.85 o 
  -4  14   1        7.73       10.62      1.30 o 
  -3  14   1       41.15       28.05      1.66 o 
  -2  14   1       15.21       16.38      1.03 o 
  -1  14   1      146.29      151.68      3.27 o 
   0  14   1       19.89       13.19      1.03 o 
   1  14   1      111.64      117.13      2.55 o 
   2  14   1       36.01       34.39      1.30 o 
   3  14   1        6.49        6.02      1.22 o 
   4  14   1       51.67       47.48      2.22 o 
   5  14   1        8.35       12.88      1.81 o 
  -5  15   1        0.85        0.81      2.03 o 
  -4  15   1        1.80        2.39      1.09 o 
  -3  15   1       97.60      109.02      5.95 o 
  -2  15   1      297.90      305.72      4.53 o 
  -1  15   1       84.94       85.75      2.18 o 
   0  15   1        1.86        2.18      0.55 o 
   1  15   1       35.51       32.95      1.72 o 
   2  15   1       33.30       34.68      1.62 o 
   3  15   1      104.90      114.29      3.01 o 
   4  15   1        6.66        5.01      1.23 o 
   5  15   1        0.03       -0.46      1.26 o 
  -5  16   1        8.11       10.69      1.76 o 
  -4  16   1      155.60      176.68      4.24 o 
  -3  16   1      557.15      529.72     11.62 o 
  -2  16   1      544.02      557.23      8.05 o 
  -1  16   1       98.14       95.08      2.38 o 
   0  16   1        7.20        6.70      0.82 o 
   1  16   1        3.49       -0.13      0.71 o 
   2  16   1      167.38      179.95      3.53 o 
   3  16   1      191.83      182.29      4.90 o 
   4  16   1       19.94       24.36      2.23 o 
   5  16   1        0.14        0.13      1.36 o 
  -5  17   1        0.85        0.89      1.94 o 
  -4  17   1        0.10       -0.83      1.26 o 
  -3  17   1       10.05       10.54      1.41 o 
  -2  17   1       55.45       53.99      2.44 o 
  -1  17   1      252.66      231.94      4.14 o 
   0  17   1       31.61       32.14      1.97 o 
   1  17   1      407.73      399.82      7.12 o 
   2  17   1      155.80      145.45      3.66 o 
   3  17   1       24.43       22.53      2.12 o 
   4  17   1        0.78        0.68      1.45 o 
   5  17   1       12.00        8.14      2.33 o 
  -5  18   1       43.62       55.02      4.14 o 
  -4  18   1        1.41        3.48      1.50 o 
  -3  18   1       58.36       43.91      2.35 o 
  -2  18   1       56.88       55.68      2.08 o 
  -1  18   1       14.57       13.00      1.20 o 
   0  18   1       89.12       81.63      2.49 o 
   1  18   1       50.64       50.36      2.08 o 
   2  18   1        0.00        0.26      0.96 o 
   3  18   1      114.03      105.52      4.80 o 
   4  18   1       51.95       44.58      3.05 o 
  -4  19   1        6.72        6.26      1.64 o 
  -3  19   1        0.40       -0.60      1.00 o 
  -2  19   1      150.26      130.68      3.91 o 
  -1  19   1       11.84        9.14      1.14 o 
   0  19   1        1.24        2.70      0.79 o 
   1  19   1       10.96        8.92      1.17 o 
   2  19   1        0.37       -0.61      0.96 o 
   3  19   1      106.77      112.41      4.07 o 
   4  19   1        5.02        3.41      1.59 o 
  -4  20   1        0.35       -0.73      1.54 o 
  -3  20   1       24.19       22.30      2.43 o 
  -2  20   1        0.40        0.35      0.96 o 
  -1  20   1       33.75       38.64      1.98 o 
   0  20   1       75.03       71.91      2.40 o 
   1  20   1        1.01       -0.09      0.93 o 
   2  20   1        1.39        3.36      1.44 o 
   3  20   1       87.73      108.61      5.26 o 
   4  20   1        1.67       -1.15      1.44 o 
  -3  21   1       11.50        6.91      2.90 o 
  -2  21   1       10.78        7.44      1.47 o 
  -1  21   1        0.10        2.77      1.02 o 
   0  21   1        0.03        0.93      0.93 o 
   1  21   1        9.42        6.35      1.24 o 
   2  21   1       41.19       40.97      3.19 o 
   3  21   1       44.00       43.52      3.00 o 
  -3  22   1        1.15        1.74      1.53 o 
  -2  22   1        1.32        3.31      1.62 o 
  -1  22   1        9.78        6.96      1.27 o 
   0  22   1        0.45       -0.67      0.86 o 
   1  22   1       36.73       35.97      2.05 o 
   2  22   1        1.07        3.99      1.35 o 
   3  22   1       32.38       33.33      2.79 o 
  -2  23   1        0.01       -0.29      1.50 o 
  -1  23   1        5.49        5.25      1.83 o 
   0  23   1        6.67        6.24      1.22 o 
   1  23   1       14.21       16.99      1.78 o 
   2  23   1        2.91        2.75      1.37 o 
  -1  24   1       23.19       23.25      4.82 o 
   0  24   1        9.12       14.83      1.92 o 
   1  24   1       12.79       12.81      1.81 o 
  -6   0   2      214.21      236.33      7.54 o 
  -4   0   2      491.05      493.60     10.19 o 
  -2   0   2      119.41      160.07      3.81 o 
   2   0   2      560.16      561.83      8.65 o 
   4   0   2      235.31      244.15      6.10 o 
   6   0   2      411.64      389.38      9.70 o 
  -7   1   2        0.29        0.44      1.14 o 
  -6   1   2       10.41       10.22      2.26 o 
  -5   1   2        8.31        8.80      0.89 o 
  -4   1   2      428.92      440.94      5.93 o 
  -3   1   2      200.24      173.89      2.74 o 
  -2   1   2       11.06       20.64      0.72 o 
  -1   1   2     2593.31     2480.89     28.72 o 
   0   1   2        1.66        0.40      0.67 o 
   1   1   2     2813.56     2590.66     29.40 o 
   2   1   2     3875.31     3850.27     37.20 o 
   3   1   2      313.90      306.94      3.24 o 
   4   1   2       47.49       39.65      2.43 o 
   5   1   2        0.25       -0.18      0.57 o 
   6   1   2        7.36        2.55      1.32 o 
   7   1   2        5.26       11.40      1.61 o 
  -7   2   2        5.84        5.02      1.27 o 
  -6   2   2        0.05       -0.25      0.90 o 
  -5   2   2       43.09       48.54      2.04 o 
  -4   2   2      370.63      363.07      5.11 o 
  -3   2   2        8.70       11.24      0.68 o 
  -2   2   2       22.15       18.62      0.71 o 
  -1   2   2     1631.67     1515.10     17.39 o 
   0   2   2      813.38      704.69     12.67 o 
   1   2   2     5057.65     4869.31     50.73 o 
   2   2   2     1033.67     1007.71     10.24 o 
   3   2   2      178.33      182.88      2.58 o 
   4   2   2        6.49        4.41      0.67 o 
   5   2   2       16.47       12.67      0.98 o 
   6   2   2       18.51       11.09      1.79 o 
   7   2   2      117.17      119.83      3.67 o 
  -7   3   2        5.06        6.84      2.01 o 
  -6   3   2       45.27       42.76      2.67 o 
  -5   3   2        3.95        6.49      0.94 o 
  -4   3   2      114.49      112.24      2.36 o 
  -3   3   2      255.32      260.78      3.35 o 
  -2   3   2       80.08       76.24      1.41 o 
  -1   3   2     6836.49     6384.03     61.94 o 
   0   3   2       19.16       16.76      0.90 o 
   1   3   2     2674.79     2536.16     24.71 o 
   2   3   2       53.43       48.16      1.09 o 
   3   3   2      655.67      619.10      6.26 o 
   4   3   2        4.55        4.34      0.64 o 
   5   3   2        4.19        7.25      0.83 o 
   6   3   2        0.06       -0.10      0.93 o 
   7   3   2        2.47        0.29      1.06 o 
  -7   4   2       48.98       54.61      2.79 o 
  -6   4   2       14.91       15.38      1.83 o 
  -5   4   2       33.98       37.57      1.72 o 
  -4   4   2        7.31        7.25      1.15 o 
  -3   4   2       21.28       23.81      0.93 o 
  -2   4   2       19.92       21.25      0.70 o 
  -1   4   2     1472.80     1398.21     13.96 o 
   0   4   2     1552.58     1418.61     15.67 o 
   1   4   2       31.32       30.93      1.22 o 
   2   4   2      581.89      628.96      7.29 o 
   3   4   2      282.84      289.93      3.72 o 
   4   4   2       14.82       13.93      0.91 o 
   5   4   2       31.03       25.43      2.18 o 
   6   4   2       24.54       20.40      1.91 o 
   7   4   2       18.76       20.33      1.90 o 
  -7   5   2        0.56       -1.00      1.14 o 
  -6   5   2       26.28       20.85      2.06 o 
  -5   5   2        5.69        6.38      0.91 o 
  -4   5   2       64.93       72.83      1.90 o 
  -3   5   2      329.83      313.44      3.92 o 
  -2   5   2      118.68      116.89      1.66 o 
  -1   5   2     4478.02     4321.19     45.92 o 
   0   5   2        1.27       -0.09      0.34 o 
   1   5   2        4.89        4.30      0.54 o 
   2   5   2      143.07      158.81      3.63 o 
   3   5   2       16.87       13.58      0.89 o 
   4   5   2        3.03        3.46      0.68 o 
   5   5   2      192.75      194.57      4.07 o 
   6   5   2        9.73        9.11      1.38 o 
  -6   6   2        0.02        0.33      1.04 o 
  -5   6   2        1.96        1.19      0.78 o 
  -4   6   2      120.58      115.01      2.42 o 
  -3   6   2      144.43      146.31      2.32 o 
  -2   6   2        5.15       12.28      0.60 o 
  -1   6   2      225.77      200.47      2.48 o 
   0   6   2      319.00      309.26      3.96 o 
   1   6   2      154.61      135.60      2.77 o 
   2   6   2        8.03        5.73      0.46 o 
   3   6   2      194.56      226.76      3.17 o 
   4   6   2       59.16       57.59      1.73 o 
   5   6   2       18.71       16.00      1.41 o 
   6   6   2       10.29       11.48      1.94 o 
  -6   7   2        1.86        1.50      0.95 o 
  -5   7   2       78.05       81.99      3.11 o 
  -4   7   2       16.13       14.77      1.07 o 
  -3   7   2       15.04       19.02      0.90 o 
  -2   7   2      431.02      484.26      5.03 o 
  -1   7   2     1893.08     1863.08     18.57 o 
   0   7   2     1507.48     1472.59     14.91 o 
   1   7   2       24.36       28.10      0.99 o 
   2   7   2        0.85        0.79      0.40 o 
   3   7   2      621.27      633.75      8.53 o 
   4   7   2       14.97       18.76      1.08 o 
   5   7   2       21.38       17.72      1.30 o 
   6   7   2        0.20        0.46      1.03 o 
  -6   8   2        1.14        0.28      1.13 o 
  -5   8   2      196.47      181.02      4.18 o 
  -4   8   2        1.39        1.59      0.71 o 
  -3   8   2      194.40      201.14      6.10 o 
  -2   8   2      503.22      524.73      5.84 o 
  -1   8   2      380.44      420.38      6.13 o 
   0   8   2      227.83      249.48      4.00 o 
   1   8   2        0.73        1.35      0.44 o 
   2   8   2      584.81      531.72      8.45 o 
   3   8   2      390.04      390.13      4.98 o 
   4   8   2        5.07        4.93      0.76 o 
   5   8   2      101.06      102.84      3.90 o 
   6   8   2       18.51       16.21      1.61 o 
  -6   9   2      306.56      306.86      6.10 o 
  -5   9   2        1.32        1.20      0.97 o 
  -4   9   2        0.46        0.90      0.71 o 
  -3   9   2      370.09      382.52      6.72 o 
  -2   9   2       62.57       54.07      1.15 o 
  -1   9   2      100.16       88.06      2.08 o 
   0   9   2       43.92       38.56      1.05 o 
   1   9   2        3.34        4.89      0.57 o 
   2   9   2      392.46      375.22      5.68 o 
   3   9   2        0.00        0.28      0.49 o 
   4   9   2      206.51      239.85      3.64 o 
   5   9   2        3.40        1.58      0.77 o 
   6   9   2       16.48       17.43      1.67 o 
  -6  10   2       45.19       48.63      2.62 o 
  -5  10   2      144.97      138.05      3.57 o 
  -4  10   2      279.12      271.30      9.28 o 
  -3  10   2       73.00       79.45      1.89 o 
  -2  10   2      574.28      595.99      6.14 o 
  -1  10   2      128.17      120.24      2.22 o 
   0  10   2        4.52       10.64      0.66 o 
   1  10   2      127.87      120.43      2.02 o 
   2  10   2       61.27       59.56      1.54 o 
   3  10   2      187.33      195.50      5.75 o 
   4  10   2      203.77      193.85      3.21 o 
   5  10   2       17.21       21.46      1.36 o 
   6  10   2        1.39        1.57      1.61 o 
  -6  11   2       16.90       19.25      2.70 o 
  -5  11   2      279.86      322.07      6.95 o 
  -4  11   2       54.69       58.48      2.58 o 
  -3  11   2      275.98      272.97      4.23 o 
  -2  11   2      268.07      276.74      3.75 o 
  -1  11   2        3.54        3.46      0.63 o 
   0  11   2       42.07       60.63      1.36 o 
   1  11   2       73.18       92.88      1.74 o 
   2  11   2      119.95      125.24      3.45 o 
   3  11   2       16.63       20.71      1.42 o 
   4  11   2        5.86        3.70      0.85 o 
   5  11   2       70.86       77.88      2.45 o 
   6  11   2        0.00        0.00      1.52 o 
  -6  12   2       41.98       59.91      3.42 o 
  -5  12   2       10.98        6.41      1.50 o 
  -4  12   2       73.03       82.29      2.95 o 
  -3  12   2        0.28       -0.06      0.58 o 
  -2  12   2      185.20      185.46      2.88 o 
  -1  12   2      187.40      187.22      3.11 o 
   0  12   2      110.78      111.53      1.95 o 
   1  12   2       10.20        6.36      0.62 o 
   2  12   2      133.02      131.99      2.83 o 
   3  12   2      213.64      217.50      4.92 o 
   4  12   2       81.14       74.53      2.54 o 
   5  12   2       32.10       29.74      2.04 o 
   6  12   2        3.14        1.75      1.71 o 
  -6  13   2        0.66        1.30      1.45 o 
  -5  13   2        0.00       -1.51      1.13 o 
  -4  13   2       69.77       78.36      2.99 o 
  -3  13   2        1.19        1.66      0.65 o 
  -2  13   2      261.07      237.87      3.92 o 
  -1  13   2      307.21      302.65      4.48 o 
   0  13   2      346.85      341.60      4.56 o 
   1  13   2        6.05       10.86      0.96 o 
   2  13   2       43.61       42.43      1.50 o 
   3  13   2        0.00       -0.27      0.66 o 
   4  13   2       63.42       59.79      3.27 o 
   5  13   2        0.02        1.63      1.12 o 
   6  13   2       14.45       16.69      2.57 o 
  -5  14   2       55.27       58.94      3.10 o 
  -4  14   2       13.77       13.89      1.70 o 
  -3  14   2       49.00       51.66      1.96 o 
  -2  14   2       15.16       17.71      1.03 o 
  -1  14   2      136.37      158.85      2.98 o 
   0  14   2       78.75       75.08      1.56 o 
   1  14   2       22.95       17.22      1.18 o 
   2  14   2       80.33       75.68      2.27 o 
   3  14   2       79.33       82.00      2.52 o 
   4  14   2        1.59        4.47      1.12 o 
   5  14   2        1.05        1.27      1.20 o 
  -5  15   2        0.37        0.42      1.29 o 
  -4  15   2        5.93        4.58      1.33 o 
  -3  15   2       27.00       25.62      1.53 o 
  -2  15   2      321.25      324.13      6.83 o 
  -1  15   2      582.99      601.51      9.19 o 
   0  15   2      147.34      138.59      3.76 o 
   1  15   2        1.02        2.24      0.79 o 
   2  15   2       28.86       34.12      2.26 o 
   3  15   2        0.02       -1.51      1.17 o 
   4  15   2       36.09       39.23      3.73 o 
   5  15   2        0.01        1.46      1.25 o 
  -5  16   2       24.77       24.78      2.33 o 
  -4  16   2       22.25       22.79      2.44 o 
  -3  16   2        2.37        2.55      0.87 o 
  -2  16   2      209.10      218.55      5.55 o 
  -1  16   2      445.22      439.46      7.31 o 
   0  16   2      222.14      213.60      3.71 o 
   1  16   2        2.54        3.13      0.83 o 
   2  16   2       98.79       94.44      3.78 o 
   3  16   2      194.05      220.79      5.52 o 
   4  16   2      105.06       88.57      4.40 o 
   5  16   2       10.55       10.39      2.00 o 
  -5  17   2        0.82        1.23      1.45 o 
  -4  17   2       14.80        9.71      2.14 o 
  -3  17   2        0.17        1.04      0.96 o 
  -2  17   2      256.58      225.54      4.47 o 
  -1  17   2       24.00       15.94      2.14 o 
   0  17   2       85.72       81.97      2.85 o 
   1  17   2        7.10        7.59      1.06 o 
   2  17   2       99.20      105.77      3.57 o 
   3  17   2      107.88       99.72      3.71 o 
   4  17   2        9.81       11.28      1.90 o 
   5  17   2        0.53        1.76      3.10 o 
  -4  18   2        0.02        2.72      1.88 o 
  -3  18   2        3.93        4.60      1.24 o 
  -2  18   2       26.02       30.54      1.72 o 
  -1  18   2       17.43       20.38      1.68 o 
   0  18   2      182.02      160.39      3.42 o 
   1  18   2       50.86       45.17      2.00 o 
   2  18   2       72.89       69.58      4.49 o 
   3  18   2        7.01        5.51      1.54 o 
   4  18   2        3.08        0.90      1.61 o 
  -4  19   2        7.83        7.64      2.07 o 
  -3  19   2        1.22        2.08      1.14 o 
  -2  19   2       95.56       87.24      3.40 o 
  -1  19   2      176.48      146.88      3.87 o 
   0  19   2        3.04        4.21      1.01 o 
   1  19   2        0.72        0.89      0.91 o 
   2  19   2       40.55       49.23      3.03 o 
   3  19   2        0.33        0.51      1.30 o 
   4  19   2       42.96       53.48      3.32 o 
  -4  20   2        0.70        1.76      1.88 o 
  -3  20   2        4.09        4.97      1.38 o 
  -2  20   2       13.02       13.58      1.58 o 
  -1  20   2       24.86       22.32      1.84 o 
   0  20   2       18.47       26.43      1.71 o 
   1  20   2       64.09       65.02      2.35 o 
   2  20   2        4.75        8.20      1.53 o 
   3  20   2       55.77       50.59      3.20 o 
   4  20   2      204.90      218.87      6.21 o 
  -3  21   2        4.87        8.25      1.74 o 
  -2  21   2      121.43      128.64      3.93 o 
  -1  21   2        2.37        7.93      1.24 o 
   0  21   2        0.00        0.20      0.97 o 
   1  21   2        0.16       -1.35      0.90 o 
   2  21   2        0.08       -1.93      1.30 o 
   3  21   2       43.01       43.86      5.38 o 
  -3  22   2        0.08        1.67      1.51 o 
  -2  22   2       14.35       16.12      1.77 o 
  -1  22   2        9.16        9.75      2.04 o 
   0  22   2        0.79        0.72      1.01 o 
   1  22   2       13.02       17.00      1.80 o 
   2  22   2        0.98       -0.35      1.29 o 
   3  22   2       17.89       20.60      2.38 o 
  -2  23   2        6.38       11.72      2.05 o 
  -1  23   2        3.57       10.88      1.59 o 
   0  23   2       17.82       18.75      1.68 o 
   1  23   2       13.85       11.55      1.64 o 
   2  23   2        2.66        4.12      1.64 o 
  -1  24   2        6.68        6.83      1.36 o 
   0  24   2       46.97       51.52      3.13 o 
   1  24   2        0.03       -1.65      1.10 o 
  -7   0   3       66.58       70.79      4.18 o 
  -5   0   3       75.10       57.00      2.77 o 
  -3   0   3      314.71      381.34      7.90 o 
  -1   0   3     4776.15     4597.20     62.44 o 
   1   0   3     1478.37     1442.09     20.45 o 
   3   0   3      398.48      446.26      6.31 o 
   5   0   3      449.60      430.36      8.04 o 
   7   0   3      129.54      115.62      5.14 o 
  -7   1   3        0.94        0.69      1.17 o 
  -6   1   3        6.67        4.58      1.16 o 
  -5   1   3        7.49        5.40      1.23 o 
  -4   1   3      248.54      272.22      4.17 o 
  -3   1   3       30.40       32.90      1.41 o 
  -2   1   3      730.50      736.03      9.26 o 
  -1   1   3      238.77      238.67      5.22 o 
   0   1   3     3785.33     3473.37     60.20 o 
   1   1   3     3276.12     3246.90     34.47 o 
   2   1   3     1204.87     1227.50     11.41 o 
   3   1   3     1196.00     1228.78     10.99 o 
   4   1   3       19.74       24.90      1.15 o 
   5   1   3       39.44       42.75      1.65 o 
   6   1   3        1.23        1.13      1.32 o 
   7   1   3        1.16        0.27      1.21 o 
  -7   2   3       16.78       17.57      1.81 o 
  -6   2   3        3.39        4.63      1.17 o 
  -5   2   3       35.52       38.52      1.73 o 
  -4   2   3      699.52      713.09      8.82 o 
  -3   2   3      395.32      388.81      5.69 o 
  -2   2   3      254.84      296.15      3.72 o 
  -1   2   3     7202.95     6848.31    159.17 o 
   0   2   3     1631.96     1522.01     26.86 o 
   1   2   3      103.39       98.99      1.91 o 
   2   2   3      877.07      873.82      9.01 o 
   3   2   3      450.45      476.54      5.51 o 
   4   2   3        2.41        2.52      0.57 o 
   5   2   3        1.17        2.55      0.76 o 
   6   2   3       30.01       24.92      2.29 o 
   7   2   3       33.79       43.17      2.54 o 
  -7   3   3       26.34       32.09      2.28 o 
  -6   3   3        5.73        5.25      1.28 o 
  -5   3   3       55.04       48.28      1.89 o 
  -4   3   3      509.31      488.49      6.50 o 
  -3   3   3      533.25      558.18      6.71 o 
  -2   3   3      297.60      302.46      3.49 o 
  -1   3   3       98.09       88.46      1.61 o 
   0   3   3        0.35        0.31      0.67 o 
   1   3   3        7.55        6.08      0.40 o 
   2   3   3      519.07      533.72      5.80 o 
   3   3   3      357.90      351.35      4.34 o 
   4   3   3        2.88        2.29      0.60 o 
   5   3   3        2.41        2.87      0.74 o 
   6   3   3        0.04       -0.37      0.93 o 
  -7   4   3       20.80       29.93      2.21 o 
  -6   4   3       37.45       36.65      2.11 o 
  -5   4   3       36.31       37.88      1.90 o 
  -4   4   3      522.55      499.40      6.62 o 
  -3   4   3        1.49        3.42      0.72 o 
  -2   4   3        1.59        6.91      0.47 o 
  -1   4   3     3041.91     3018.42     27.33 o 
   0   4   3     2264.95     2121.85     30.43 o 
   1   4   3      865.02      800.64      9.24 o 
   2   4   3      402.63      400.30      5.00 o 
   3   4   3      258.96      256.23      3.51 o 
   4   4   3        7.10        7.24      0.76 o 
   5   4   3       10.51       13.64      1.05 o 
   6   4   3       15.18       16.34      1.56 o 
  -7   5   3       51.32       56.28      2.99 o 
  -6   5   3       52.70       55.42      2.49 o 
  -5   5   3       53.23       60.91      1.97 o 
  -4   5   3       15.64       15.15      1.11 o 
  -3   5   3       43.39       39.81      1.11 o 
  -2   5   3        0.27        0.44      0.37 o 
  -1   5   3      161.21      157.71      1.91 o 
   0   5   3        3.99        6.60      0.47 o 
   1   5   3      277.38      257.72      3.31 o 
   2   5   3       58.15       70.88      1.38 o 
   3   5   3        3.04        3.14      0.86 o 
   4   5   3      444.27      428.40      5.40 o 
   5   5   3        5.93        4.39      0.89 o 
   6   5   3       10.07       12.89      1.44 o 
  -6   6   3      215.71      213.77      4.24 o 
  -5   6   3      179.38      179.45      3.49 o 
  -4   6   3        2.73        2.82      0.71 o 
  -3   6   3       26.30       18.65      0.92 o 
  -2   6   3      296.25      305.59      3.66 o 
  -1   6   3      571.53      559.30      5.93 o 
   0   6   3     1269.06     1245.68     15.56 o 
   1   6   3      524.60      532.89      6.36 o 
   2   6   3       79.14       85.25      1.71 o 
   3   6   3      141.08      140.64      3.28 o 
   4   6   3      191.57      207.48      3.22 o 
   5   6   3        2.27        2.21      0.81 o 
   6   6   3        1.77        0.65      1.44 o 
  -6   7   3      255.22      270.67      4.91 o 
  -5   7   3       26.02       21.72      1.41 o 
  -4   7   3       81.84       87.01      2.16 o 
  -3   7   3       32.91       38.98      1.18 o 
  -2   7   3        2.96        2.69      0.44 o 
  -1   7   3     1303.19     1346.97     12.60 o 
   0   7   3     1030.53     1037.65     13.75 o 
   1   7   3      512.41      568.65      6.83 o 
   2   7   3       29.17       26.17      0.87 o 
   3   7   3      135.01      130.45      2.24 o 
   4   7   3      210.06      208.50      3.58 o 
   5   7   3        0.56        0.65      0.76 o 
   6   7   3        9.66        6.91      1.30 o 
  -6   8   3        6.73        4.81      1.34 o 
  -5   8   3       24.73       35.28      1.75 o 
  -4   8   3      203.89      203.70      3.55 o 
  -3   8   3        5.48        7.01      0.69 o 
  -2   8   3     1920.97     1992.88     18.54 o 
  -1   8   3     1507.99     1482.41     13.85 o 
   0   8   3      817.16      847.85      9.92 o 
   1   8   3      413.33      442.91      5.54 o 
   2   8   3       14.75       14.69      0.93 o 
   3   8   3      108.24      112.03      2.09 o 
   4   8   3       19.31       21.63      1.18 o 
   5   8   3       15.00       18.40      1.35 o 
   6   8   3       73.22       75.76      4.12 o 
  -6   9   3       32.58       32.51      2.22 o 
  -5   9   3      578.54      577.12      9.05 o 
  -4   9   3      121.58      122.69      4.82 o 
  -3   9   3       29.01       26.79      1.07 o 
  -2   9   3       27.02       23.07      0.88 o 
  -1   9   3      400.46      426.57      5.02 o 
   0   9   3       95.69      120.17      1.86 o 
   1   9   3       43.72       56.46      1.42 o 
   2   9   3      111.13      130.04      2.66 o 
   3   9   3       28.83       33.34      1.34 o 
   4   9   3       73.64       85.33      2.76 o 
   5   9   3       33.92       36.39      2.77 o 
   6   9   3       42.21       35.99      2.59 o 
  -6  10   3       15.00       15.32      1.74 o 
  -5  10   3       53.20       57.86      3.86 o 
  -4  10   3        2.80        1.71      1.37 o 
  -3  10   3      140.91      125.03      2.56 o 
  -2  10   3        4.21        1.70      0.53 o 
  -1  10   3      967.45     1050.60     12.37 o 
   0  10   3       82.85      102.51      1.91 o 
   1  10   3      174.81      180.48      4.75 o 
   2  10   3       30.83       43.21      1.34 o 
   3  10   3        1.25        1.84      0.79 o 
   4  10   3       48.73       48.01      1.85 o 
   5  10   3      168.04      171.27      3.61 o 
   6  10   3        0.01       -0.40      1.52 o 
  -6  11   3        7.32        2.94      1.54 o 
  -5  11   3        1.51        0.72      1.29 o 
  -4  11   3      621.46      604.44     10.52 o 
  -3  11   3       19.53       25.53      1.18 o 
  -2  11   3       16.04       14.89      0.91 o 
  -1  11   3        2.69        5.20      0.65 o 
   0  11   3        3.32        4.34      0.55 o 
   1  11   3        0.14       -0.23      0.53 o 
   2  11   3        7.65       11.78      1.09 o 
   3  11   3       84.36       80.07      2.38 o 
   4  11   3        7.13        4.46      1.09 o 
   5  11   3       16.21       16.21      1.64 o 
   6  11   3       21.81       18.73      2.57 o 
  -6  12   3        0.51        0.39      1.45 o 
  -5  12   3      140.15      146.13      4.35 o 
  -4  12   3      200.66      196.81      5.88 o 
  -3  12   3       28.08       31.03      1.51 o 
  -2  12   3       26.82       27.52      1.17 o 
  -1  12   3       25.72       27.63      1.10 o 
   0  12   3      213.02      205.64      3.51 o 
   1  12   3      251.07      283.08      4.95 o 
   2  12   3        0.18        0.31      0.73 o 
   3  12   3        6.89        6.45      1.03 o 
   4  12   3        5.70        3.39      1.06 o 
   5  12   3        9.10        4.33      1.25 o 
   6  12   3       79.37       98.56      4.66 o 
  -6  13   3       10.68        9.50      1.85 o 
  -5  13   3        4.88        3.40      1.38 o 
  -4  13   3        4.02        5.40      1.78 o 
  -3  13   3       71.49       62.71      2.79 o 
  -2  13   3        0.40       -0.53      0.68 o 
  -1  13   3        0.16       -0.39      0.52 o 
   0  13   3       55.86       52.66      1.41 o 
   1  13   3      306.01      321.37      6.55 o 
   2  13   3       16.05       15.32      1.19 o 
   3  13   3        2.51        2.93      1.84 o 
   4  13   3       17.53       14.42      1.48 o 
   5  13   3        5.05        2.59      1.19 o 
  -5  14   3       22.53       24.02      2.28 o 
  -4  14   3      109.91      108.71      8.22 o 
  -3  14   3        0.41        0.55      0.94 o 
  -2  14   3       87.64       75.21      4.30 o 
  -1  14   3        0.00        0.07      0.48 o 
   0  14   3      194.77      204.33      3.33 o 
   1  14   3       56.70       60.82      1.89 o 
   2  14   3        3.94        2.40      1.11 o 
   3  14   3       32.12       34.03      1.89 o 
   4  14   3       89.11       98.11      3.03 o 
   5  14   3       41.40       38.27      2.49 o 
  -5  15   3       16.56       18.19      2.07 o 
  -4  15   3       11.96       14.98      2.52 o 
  -3  15   3        2.28        2.40      0.78 o 
  -2  15   3        7.00        6.33      1.08 o 
  -1  15   3      192.27      207.07      3.69 o 
   0  15   3      469.84      480.29      6.06 o 
   1  15   3      149.28      149.47      3.83 o 
   2  15   3      139.34      136.82      3.98 o 
   3  15   3       39.20       31.62      2.82 o 
   4  15   3      162.18      158.86      8.28 o 
   5  15   3        1.47        1.40      1.21 o 
  -5  16   3        7.43       10.29      1.81 o 
  -4  16   3       10.16        8.23      1.50 o 
  -3  16   3        0.00        0.21      0.69 o 
  -2  16   3        2.81        2.66      0.66 o 
  -1  16   3       33.27       33.62      1.59 o 
   0  16   3        5.51        3.72      0.89 o 
   1  16   3      298.54      299.95      4.97 o 
   2  16   3        0.16        1.48      1.07 o 
   3  16   3      126.61      126.28      4.11 o 
   4  16   3        6.01        9.44      1.70 o 
   5  16   3       11.22        9.77      1.97 o 
  -5  17   3       11.87        8.78      1.81 o 
  -4  17   3       14.18       21.91      2.01 o 
  -3  17   3       52.82       65.12      2.92 o 
  -2  17   3        0.26       -0.05      0.69 o 
  -1  17   3      526.94      488.08      9.02 o 
   0  17   3       26.49       28.48      1.62 o 
   1  17   3        1.87        3.37      0.89 o 
   2  17   3       26.18       39.47      2.53 o 
   3  17   3       43.60       40.66      2.68 o 
   4  17   3       43.61       43.60      2.95 o 
   5  17   3      120.56      107.88      9.11 o 
  -4  18   3       13.40       10.69      2.18 o 
  -3  18   3        4.28        6.99      1.79 o 
  -2  18   3       28.99       32.21      2.05 o 
  -1  18   3        2.37        5.32      1.17 o 
   0  18   3      347.90      321.61      5.36 o 
   1  18   3       33.11       35.98      1.87 o 
   2  18   3       17.44       23.12      2.10 o 
   3  18   3       28.36       26.25      2.36 o 
   4  18   3      150.03      154.37      4.91 o 
  -4  19   3       18.34       18.53      2.65 o 
  -3  19   3        1.28        0.90      1.24 o 
  -2  19   3        7.20        3.26      1.11 o 
  -1  19   3        6.23        9.28      1.37 o 
   0  19   3       60.52       61.06      2.76 o 
   1  19   3        1.15        0.61      0.87 o 
   2  19   3        0.95        1.89      1.33 o 
   3  19   3       81.73       88.40      3.68 o 
   4  19   3       17.33       12.74      2.10 o 
  -4  20   3       31.02       36.10      5.39 o 
  -3  20   3        0.02       -0.80      1.26 o 
  -2  20   3        0.37       -1.43      1.00 o 
  -1  20   3        2.60        2.86      1.22 o 
   0  20   3       33.98       26.78      1.75 o 
   1  20   3       10.34       14.91      1.64 o 
   2  20   3        8.80        8.27      1.62 o 
   3  20   3        0.46        0.58      1.33 o 
   4  20   3       51.63       62.19      3.71 o 
  -3  21   3        3.53       -0.38      1.38 o 
  -2  21   3        3.20        4.41      1.36 o 
  -1  21   3       42.60       32.80      2.22 o 
   0  21   3        1.57        2.10      1.07 o 
   1  21   3       16.80        8.90      1.47 o 
   2  21   3       16.61       15.44      2.01 o 
   3  21   3        0.52        0.63      1.48 o 
  -3  22   3        6.47        3.48      1.65 o 
  -2  22   3        1.82        2.34      1.32 o 
  -1  22   3        1.83        3.43      1.10 o 
   0  22   3        0.01       -0.22      1.00 o 
   1  22   3       14.80        9.88      1.58 o 
   2  22   3        0.15        1.04      1.43 o 
   3  22   3        3.30        5.06      1.73 o 
  -2  23   3        8.10       12.50      1.78 o 
  -1  23   3        1.00        1.93      1.15 o 
   0  23   3       34.07       35.87      2.67 o 
   1  23   3       25.54       33.12      2.38 o 
   2  23   3       18.30       20.78      2.36 o 
  -1  24   3        0.82       -0.11      1.14 o 
   0  24   3       41.01       33.12      2.16 o 
   1  24   3       16.84       20.94      2.07 o 
  -6   0   4        6.12        4.98      1.71 o 
  -4   0   4      344.75      336.77      7.71 o 
  -2   0   4     3050.38     2965.32     49.15 o 
   0   0   4       21.76       13.74      1.35 o 
   2   0   4       95.30       95.68      2.30 o 
   4   0   4      115.51      114.88      4.85 o 
   6   0   4        6.07        5.58      1.89 o 
  -7   1   4       23.14       30.03      2.21 o 
  -6   1   4        0.19       -0.21      0.97 o 
  -5   1   4       18.36       16.45      1.22 o 
  -4   1   4      330.59      322.55      5.31 o 
  -3   1   4       46.33       61.47      1.78 o 
  -2   1   4     1254.67     1271.82     15.46 o 
  -1   1   4     1898.34     1805.53     24.81 o 
   0   1   4      509.19      503.30     13.74 o 
   1   1   4     3405.45     3373.96     40.44 o 
   2   1   4     1738.02     1745.83     16.06 o 
   3   1   4     1630.52     1702.69     18.72 o 
   4   1   4        1.83        3.76      0.69 o 
   5   1   4        0.10       -0.55      0.64 o 
   6   1   4        3.25        1.53      1.06 o 
  -7   2   4       19.00       22.21      1.98 o 
  -6   2   4        0.00       -0.26      0.89 o 
  -5   2   4       22.34       20.42      1.34 o 
  -4   2   4       86.25       60.72      2.36 o 
  -3   2   4     1169.22     1140.06     20.03 o 
  -2   2   4      185.03      175.74      3.00 o 
  -1   2   4       38.66       46.10      1.36 o 
   0   2   4       94.41       97.67      2.67 o 
   1   2   4      143.25      128.52      2.45 o 
   2   2   4      737.24      753.02      7.94 o 
   3   2   4      151.40      141.36      2.26 o 
   4   2   4       32.94       34.90      1.59 o 
   5   2   4        7.58        6.44      0.90 o 
   6   2   4        0.27        0.21      1.00 o 
  -7   3   4       13.54       19.06      1.91 o 
  -6   3   4       59.13       61.91      2.31 o 
  -5   3   4      287.43      276.15      4.60 o 
  -4   3   4       65.49       56.94      1.76 o 
  -3   3   4        1.09        0.83      0.54 o 
  -2   3   4     1730.08     1710.69     27.99 o 
  -1   3   4      310.07      342.60      4.61 o 
   0   3   4      182.82      160.31      3.81 o 
   1   3   4      639.13      618.91      8.01 o 
   2   3   4      387.61      393.78      4.95 o 
   3   3   4      369.97      388.61      4.68 o 
   4   3   4      439.14      433.47      5.97 o 
   5   3   4        0.25       -0.23      0.65 o 
   6   3   4        0.01       -0.37      1.00 o 
  -6   4   4       26.84       33.93      1.87 o 
  -5   4   4        3.88        4.36      0.94 o 
  -4   4   4        6.03        4.30      0.76 o 
  -3   4   4      213.52      201.66      2.80 o 
  -2   4   4      428.40      471.37      4.83 o 
  -1   4   4       27.42       22.58      0.82 o 
   0   4   4       14.32       11.20      1.14 o 
   1   4   4      329.79      322.89      4.03 o 
   2   4   4      659.14      635.60     15.57 o 
   3   4   4      496.07      495.45      5.78 o 
   4   4   4       68.22       68.72      1.92 o 
   5   4   4       45.09       42.01      1.68 o 
   6   4   4        8.05        8.32      1.52 o 
  -6   5   4       80.49       90.81      2.64 o 
  -5   5   4      108.75      103.03      2.65 o 
  -4   5   4        8.75        7.45      0.82 o 
  -3   5   4      233.33      208.66      2.90 o 
  -2   5   4      396.52      391.03      4.44 o 
  -1   5   4       80.27       66.69      1.23 o 
   0   5   4      550.13      592.14      9.33 o 
   1   5   4      407.97      444.79      5.37 o 
   2   5   4        1.26        1.66      0.46 o 
   3   5   4      202.84      199.78      2.94 o 
   4   5   4        6.01        5.54      0.77 o 
   5   5   4       92.56       84.60      3.61 o 
   6   5   4        0.33        1.90      1.11 o 
  -6   6   4        9.62        7.03      1.51 o 
  -5   6   4      234.85      232.87      5.17 o 
  -4   6   4      160.54      157.31      2.99 o 
  -3   6   4       13.42       18.28      0.86 o 
  -2   6   4        5.80       10.93      1.04 o 
  -1   6   4       84.90       90.93      2.23 o 
   0   6   4      868.62      877.50     13.42 o 
   1   6   4      206.36      192.45      3.20 o 
   2   6   4      194.22      188.53      2.85 o 
   3   6   4       21.48       16.29      1.01 o 
   4   6   4       42.15       44.42      1.52 o 
   5   6   4      175.64      194.57      3.75 o 
   6   6   4        0.56       -1.24      1.13 o 
  -6   7   4       31.62       40.63      2.42 o 
  -5   7   4        5.52        5.06      1.00 o 
  -4   7   4      333.13      318.01      4.86 o 
  -3   7   4        4.11        5.30      0.61 o 
  -2   7   4       46.48       37.76      1.06 o 
  -1   7   4      329.65      343.20      3.71 o 
   0   7   4      286.62      313.13      4.55 o 
   1   7   4       70.70       60.64      1.40 o 
   2   7   4      354.52      345.54      4.60 o 
   3   7   4       27.46       31.24      1.56 o 
   4   7   4      121.38      112.65      2.28 o 
   5   7   4        7.29        7.20      1.06 o 
   6   7   4        5.54       13.82      1.80 o 
  -6   8   4       64.98       71.06      3.67 o 
  -5   8   4       36.13       34.88      2.08 o 
  -4   8   4      127.99      123.68      2.66 o 
  -3   8   4       55.76       54.04      1.34 o 
  -2   8   4        0.54        0.47      0.32 o 
  -1   8   4      512.14      592.15      5.98 o 
   0   8   4       60.02       71.24      3.07 o 
   1   8   4       19.05       14.34      0.84 o 
   2   8   4      123.67      150.85      3.03 o 
   3   8   4      164.67      175.32      3.03 o 
   4   8   4       19.98       21.24      1.28 o 
   5   8   4       44.14       41.50      2.15 o 
   6   8   4       24.74       20.49      2.12 o 
  -6   9   4       36.22       32.32      2.96 o 
  -5   9   4       39.37       40.67      2.22 o 
  -4   9   4      588.51      610.84     10.52 o 
  -3   9   4      295.85      300.85      3.95 o 
  -2   9   4      170.35      160.28      2.88 o 
  -1   9   4       50.88       48.49      1.02 o 
   0   9   4      449.81      433.53      6.14 o 
   1   9   4      233.35      226.04      5.44 o 
   2   9   4       76.74       70.32      4.58 o 
   3   9   4       34.22       37.66      1.79 o 
   4   9   4       28.08       23.72      1.61 o 
   5   9   4       20.37       27.58      2.28 o 
   6   9   4        2.32        1.54      1.34 o 
  -6  10   4        0.00       -0.80      1.29 o 
  -5  10   4        3.55        1.26      1.24 o 
  -4  10   4      454.21      492.66     11.27 o 
  -3  10   4       88.18       92.31      2.11 o 
  -2  10   4      199.19      179.71      3.29 o 
  -1  10   4       67.80       94.05      1.76 o 
   0  10   4      237.75      261.20      4.17 o 
   1  10   4      624.92      654.49      8.04 o 
   2  10   4      463.18      456.83      6.90 o 
   3  10   4       83.70       73.02      2.27 o 
   4  10   4       47.40       42.92      2.16 o 
   5  10   4        0.00       -0.25      1.07 o 
   6  10   4       47.27       44.54      6.62 o 
  -6  11   4        8.71        6.22      1.65 o 
  -5  11   4       18.63       18.13      2.05 o 
  -4  11   4       63.10       64.67      4.19 o 
  -3  11   4       65.63       57.38      1.77 o 
  -2  11   4      235.04      234.05      3.38 o 
  -1  11   4       14.63       13.90      0.83 o 
   0  11   4      386.56      372.30      5.10 o 
   1  11   4      736.34      792.87      9.57 o 
   2  11   4       71.99       72.46      2.61 o 
   3  11   4        8.09        9.48      1.12 o 
   4  11   4       11.29       12.36      1.38 o 
   5  11   4       65.59       57.54      3.15 o 
   6  11   4       15.14       17.99      2.57 o 
  -6  12   4        0.71        0.70      1.42 o 
  -5  12   4       10.76       14.20      1.81 o 
  -4  12   4        0.10       -0.14      1.07 o 
  -3  12   4      945.30      959.92     10.89 o 
  -2  12   4        0.34        1.52      0.61 o 
  -1  12   4      120.91      115.94      2.10 o 
   0  12   4        9.87        8.48      0.68 o 
   1  12   4       60.36       65.57      2.07 o 
   2  12   4      247.33      277.69      4.87 o 
   3  12   4        0.58       -0.64      0.74 o 
   4  12   4        0.02        0.07      0.97 o 
   5  12   4        0.87        0.42      1.22 o 
  -5  13   4       46.12       52.09      3.00 o 
  -4  13   4      324.96      325.73      6.83 o 
  -3  13   4       17.07       16.68      1.42 o 
  -2  13   4      107.15      104.73      2.13 o 
  -1  13   4        1.73        2.10      0.66 o 
   0  13   4       11.38        8.06      0.97 o 
   1  13   4       12.41        7.59      1.05 o 
   2  13   4        7.07        5.26      1.27 o 
   3  13   4        6.11        8.72      2.61 o 
   4  13   4        4.58        7.06      1.25 o 
   5  13   4       36.81       50.67      2.61 o 
  -5  14   4       11.82       13.65      1.81 o 
  -4  14   4       61.13       60.73      4.23 o 
  -3  14   4        3.30        1.65      0.69 o 
  -2  14   4        1.09        1.84      0.65 o 
  -1  14   4        0.80        1.48      0.57 o 
   0  14   4      176.26      168.20      3.10 o 
   1  14   4      350.21      381.54      6.32 o 
   2  14   4      122.98      111.25      3.74 o 
   3  14   4       10.79       17.07      1.88 o 
   4  14   4        3.35        1.75      1.28 o 
   5  14   4        1.36        1.05      1.21 o 
  -5  15   4       11.19       10.86      1.91 o 
  -4  15   4       11.00        7.85      1.54 o 
  -3  15   4       70.60       66.77      1.92 o 
  -2  15   4       12.76       13.90      1.03 o 
  -1  15   4        6.32        7.87      0.91 o 
   0  15   4       65.27       59.86      2.45 o 
   1  15   4      202.45      192.50      8.09 o 
   2  15   4      131.43      131.82      4.04 o 
   3  15   4      108.38       95.58      3.51 o 
   4  15   4        2.62        2.19      1.50 o 
   5  15   4       29.24       23.48      2.38 o 
  -5  16   4        1.86        2.71      1.46 o 
  -4  16   4       25.38       17.29      1.91 o 
  -3  16   4        0.04       -0.61      0.71 o 
  -2  16   4        9.65       15.67      1.87 o 
  -1  16   4       62.55       61.19      3.10 o 
   0  16   4      194.74      187.77      3.64 o 
   1  16   4      277.30      270.66      6.93 o 
   2  16   4       74.70       74.39      3.13 o 
   3  16   4        9.79        8.30      1.70 o 
   4  16   4       33.28       25.23      2.83 o 
   5  16   4        7.44        8.37      1.91 o 
  -5  17   4       38.60       25.20      2.70 o 
  -4  17   4        9.64       11.12      1.76 o 
  -3  17   4       24.15       25.71      2.36 o 
  -2  17   4       85.07       93.65      4.01 o 
  -1  17   4       17.99       20.79      2.29 o 
   0  17   4      193.81      162.60      3.49 o 
   1  17   4       69.59       72.55      4.59 o 
   2  17   4       51.12       49.19      2.85 o 
   3  17   4        0.81       -1.05      1.65 o 
   4  17   4       40.21       35.18      2.73 o 
  -4  18   4        7.15       13.47      3.50 o 
  -3  18   4       53.75       55.43      2.51 o 
  -2  18   4       12.32        9.27      1.37 o 
  -1  18   4        2.46        0.71      1.04 o 
   0  18   4       23.75       18.76      1.45 o 
   1  18   4      122.48      118.34      3.88 o 
   2  18   4        1.02       -1.99      1.36 o 
   3  18   4       42.83       43.73      2.95 o 
   4  18   4       47.71       62.11      3.51 o 
  -4  19   4        4.51        1.89      2.69 o 
  -3  19   4       18.20       23.94      2.76 o 
  -2  19   4       11.75       11.02      1.47 o 
  -1  19   4       84.44       72.18      2.69 o 
   0  19   4       22.04       23.26      1.61 o 
   1  19   4        6.45        4.22      1.40 o 
   2  19   4        3.92        3.06      1.45 o 
   3  19   4        7.38       20.13      2.43 o 
   4  19   4       84.67       81.22      3.91 o 
  -4  20   4       28.34       41.49      5.66 o 
  -3  20   4        0.30       -1.35      1.34 o 
  -2  20   4       37.17       43.27      2.49 o 
  -1  20   4        1.72        1.13      1.13 o 
   0  20   4       11.38        7.17      1.15 o 
   1  20   4        8.61        4.81      1.43 o 
   2  20   4        0.83        2.84      1.43 o 
   3  20   4        3.39        1.69      1.59 o 
  -3  21   4        2.99        1.49      1.43 o 
  -2  21   4        0.33       -1.65      1.10 o 
  -1  21   4        0.08       -1.20      1.06 o 
   0  21   4       19.26       19.11      1.64 o 
   1  21   4        0.31       -0.46      1.27 o 
   2  21   4        4.15        6.56      3.32 o 
   3  21   4        0.23        1.31      1.59 o 
  -2  22   4        3.79        5.33      2.22 o 
  -1  22   4       17.16       23.96      2.02 o 
   0  22   4        6.25        2.14      1.10 o 
   1  22   4        4.62        4.14      1.54 o 
   2  22   4       31.30       36.76      2.88 o 
  -2  23   4       33.38       37.44      2.96 o 
  -1  23   4       21.10       19.74      1.78 o 
   0  23   4        0.85        0.27      1.12 o 
   1  23   4       15.09       13.79      2.11 o 
   2  23   4        2.98        1.98      1.53 o 
   0  24   4        0.41       -0.23      1.27 o 
  -5   0   5        3.15        4.45      1.52 o 
  -3   0   5      641.94      628.71     12.10 o 
  -1   0   5      518.89      513.22      9.62 o 
   1   0   5      292.97      390.75      7.67 o 
   3   0   5     2107.54     2109.51     30.18 o 
   5   0   5        9.06       11.54      2.08 o 
  -6   1   5       19.87       22.41      1.59 o 
  -5   1   5       49.82       55.09      2.01 o 
  -4   1   5       18.01       15.09      1.21 o 
  -3   1   5        0.42        3.18      0.73 o 
  -2   1   5      101.65       95.15      2.02 o 
  -1   1   5     1476.72     1478.36     17.87 o 
   0   1   5        2.03       -0.54      0.81 o 
   1   1   5        4.45        2.27      0.46 o 
   2   1   5      613.31      603.02      7.22 o 
   3   1   5      328.95      324.74      3.83 o 
   4   1   5      536.25      531.36      6.50 o 
   5   1   5        5.75       10.07      1.27 o 
   6   1   5        7.67       11.07      1.18 o 
  -6   2   5       41.97       47.41      2.19 o 
  -5   2   5       28.01       26.38      1.53 o 
  -4   2   5      390.57      366.10      6.14 o 
  -3   2   5      165.15      167.90      3.20 o 
  -2   2   5     2055.23     2149.66     23.03 o 
  -1   2   5     1258.22     1206.75     14.70 o 
   0   2   5        4.16        2.96      0.76 o 
   1   2   5      148.57      136.96      2.64 o 
   2   2   5      632.92      613.01      7.33 o 
   3   2   5      960.76      963.14     10.25 o 
   4   2   5      434.47      420.99      5.45 o 
   5   2   5        4.13        3.64      0.80 o 
   6   2   5        0.40       -0.54      0.77 o 
  -6   3   5       12.71       10.78      1.27 o 
  -5   3   5      194.97      198.09      3.78 o 
  -4   3   5      104.67       99.74      2.33 o 
  -3   3   5        2.83        2.68      0.73 o 
  -2   3   5      468.94      461.02      6.19 o 
  -1   3   5      637.59      631.87      8.04 o 
   0   3   5       67.49       82.04      2.67 o 
   1   3   5      752.86      843.55     10.73 o 
   2   3   5       29.56       29.52      1.63 o 
   3   3   5      852.34      848.99      9.19 o 
   4   3   5       92.00       92.81      2.08 o 
   5   3   5      111.95      110.90      2.52 o 
   6   3   5        2.00        2.36      0.91 o 
  -6   4   5      131.67      136.55      3.27 o 
  -5   4   5      180.15      178.23      3.54 o 
  -4   4   5      292.37      298.85      4.62 o 
  -3   4   5       66.24       67.28      2.12 o 
  -2   4   5      415.95      398.05      6.32 o 
  -1   4   5      472.20      465.76      6.15 o 
   0   4   5        9.54        6.32      1.75 o 
   1   4   5      120.97      122.24      2.14 o 
   2   4   5      700.49      691.42      9.88 o 
   3   4   5      100.81      104.47      1.94 o 
   4   4   5      137.37      141.11      2.86 o 
   5   4   5        7.13        7.78      1.27 o 
   6   4   5        1.04        3.15      1.03 o 
  -6   5   5       69.08       68.47      2.59 o 
  -5   5   5       35.29       33.47      1.73 o 
  -4   5   5        0.38        0.05      0.67 o 
  -3   5   5       12.78       11.21      0.89 o 
  -2   5   5      963.89      955.15     12.20 o 
  -1   5   5     1278.21     1347.24     13.64 o 
   0   5   5      109.88      123.20      3.52 o 
   1   5   5      790.11      807.41     10.67 o 
   2   5   5       16.66       16.49      0.99 o 
   3   5   5       41.03       41.53      1.46 o 
   4   5   5     1016.99     1041.19     12.42 o 
   5   5   5        0.79        0.33      0.78 o 
   6   5   5        9.56       10.16      1.38 o 
  -6   6   5      315.94      336.21      5.65 o 
  -5   6   5       12.69       13.15      1.26 o 
  -4   6   5       40.30       49.10      1.77 o 
  -3   6   5       15.99       18.63      1.16 o 
  -2   6   5        2.49        0.93      0.55 o 
  -1   6   5        6.41       12.82      0.68 o 
   0   6   5       15.21       25.06      1.38 o 
   1   6   5      407.19      423.56      6.12 o 
   2   6   5       41.34       48.76      1.29 o 
   3   6   5        0.67        1.32      0.61 o 
   4   6   5        0.05       -0.35      0.67 o 
   5   6   5        0.95        0.48      0.91 o 
   6   6   5       17.65       19.72      1.61 o 
  -6   7   5       94.19      103.50      3.40 o 
  -5   7   5      414.02      416.76      6.25 o 
  -4   7   5       35.19       35.64      1.62 o 
  -3   7   5      400.98      368.40      7.14 o 
  -2   7   5        1.27        2.98      0.59 o 
  -1   7   5        3.32        6.14      0.53 o 
   0   7   5      176.98      219.51      4.29 o 
   1   7   5       34.74       43.09      1.87 o 
   2   7   5        3.84        4.70      0.57 o 
   3   7   5        5.19        2.30      0.62 o 
   4   7   5        1.34        0.27      0.86 o 
   5   7   5       50.49       47.34      2.39 o 
   6   7   5        1.77        4.32      1.24 o 
  -6   8   5        0.13        1.01      1.13 o 
  -5   8   5      237.66      237.15      4.92 o 
  -4   8   5      252.79      237.18      4.59 o 
  -3   8   5       31.56       36.33      1.59 o 
  -2   8   5       24.27       18.30      0.79 o 
  -1   8   5      294.95      326.08      3.93 o 
   0   8   5      128.73      149.03      3.40 o 
   1   8   5       40.47       50.65      1.67 o 
   2   8   5      137.56      149.47      4.90 o 
   3   8   5       90.65       90.81      2.52 o 
   4   8   5        1.56        2.60      1.14 o 
   5   8   5        2.87        2.55      1.06 o 
   6   8   5       18.53       18.68      2.39 o 
  -6   9   5       15.29       15.16      2.71 o 
  -5   9   5       21.37       23.25      2.30 o 
  -4   9   5       63.36       67.80      2.79 o 
  -3   9   5       16.83       23.33      2.96 o 
  -2   9   5       84.14       79.36      1.50 o 
  -1   9   5      166.41      179.45      2.49 o 
   0   9   5       26.31       23.19      2.17 o 
   1   9   5      394.86      414.43      6.53 o 
   2   9   5        0.52        0.84      0.46 o 
   3   9   5       13.57       15.81      1.31 o 
   4   9   5      274.68      273.94      7.62 o 
   5   9   5       13.29       15.83      1.87 o 
   6   9   5        7.19        5.49      4.85 o 
  -6  10   5        4.76        5.30      1.60 o 
  -5  10   5        0.00        0.41      1.24 o 
  -4  10   5        3.87        0.77      1.03 o 
  -3  10   5      355.68      352.27      6.64 o 
  -2  10   5      625.15      604.63      7.04 o 
  -1  10   5        8.05        6.90      0.63 o 
   0  10   5        0.03        0.79      0.60 o 
   1  10   5       27.11       32.72      1.50 o 
   2  10   5        0.34        0.81      0.71 o 
   3  10   5      599.54      544.79      8.30 o 
   4  10   5        4.53        3.94      1.01 o 
   5  10   5        0.00       -0.94      1.10 o 
   6  10   5        0.08        0.40      1.71 o 
  -6  11   5        0.07       -0.33      1.29 o 
  -5  11   5       14.32       14.67      3.01 o 
  -4  11   5      226.09      219.63      5.23 o 
  -3  11   5       99.99      107.24      3.20 o 
  -2  11   5        1.19        1.20      0.64 o 
  -1  11   5       75.99       64.56      1.50 o 
   0  11   5        3.33        4.98      0.82 o 
   1  11   5      193.23      202.84      3.91 o 
   2  11   5      204.95      220.13      4.13 o 
   3  11   5       25.63       23.68      1.55 o 
   4  11   5        9.56       12.34      1.41 o 
   5  11   5       18.79       16.83      1.97 o 
  -6  12   5        2.22        2.19      1.60 o 
  -5  12   5       40.16       43.97      2.75 o 
  -4  12   5       17.40       16.97      1.73 o 
  -3  12   5       45.32       37.45      2.05 o 
  -2  12   5      909.75      909.94     10.14 o 
  -1  12   5       68.12       67.72      1.81 o 
   0  12   5        4.37        2.54      0.71 o 
   1  12   5       68.61       72.85      2.19 o 
   2  12   5      119.15      117.71      3.23 o 
   3  12   5      164.52      176.69      3.91 o 
   4  12   5        0.01        0.29      0.98 o 
   5  12   5        0.69       -1.54      1.17 o 
  -5  13   5        8.63        7.08      1.54 o 
  -4  13   5       95.40       90.98      3.30 o 
  -3  13   5      144.60      128.75      7.69 o 
  -2  13   5       74.74       76.53      2.37 o 
  -1  13   5        2.32        3.57      0.75 o 
   0  13   5        0.21        0.63      0.46 o 
   1  13   5      102.00      106.51      2.71 o 
   2  13   5      124.98      130.05      3.88 o 
   3  13   5      407.96      325.05     56.62 o 
   4  13   5       38.13       48.20      2.44 o 
   5  13   5        2.25        1.45      1.33 o 
  -5  14   5        1.36        1.37      1.34 o 
  -4  14   5        0.00        1.80      1.24 o 
  -3  14   5       13.98       13.74      1.59 o 
  -2  14   5       34.75       32.93      1.60 o 
  -1  14   5        2.53        3.24      0.77 o 
   0  14   5       11.65        9.48      1.03 o 
   1  14   5        6.73        7.46      1.22 o 
   2  14   5      316.99      310.24      6.78 o 
   3  14   5        2.23        0.71      1.42 o 
   4  14   5       11.23       12.26      1.82 o 
   5  14   5        0.00        1.54      1.45 o 
  -5  15   5       81.93       79.51      6.93 o 
  -4  15   5        0.65        0.36      1.24 o 
  -3  15   5      126.70      140.77      6.00 o 
  -2  15   5        2.80        4.50      0.89 o 
  -1  15   5        8.19       11.46      1.68 o 
   0  15   5       37.73       35.04      1.75 o 
   1  15   5      358.73      368.16      8.83 o 
   2  15   5        1.29        2.91      2.17 o 
   3  15   5        0.08       -0.33      1.64 o 
   4  15   5        1.96        0.24      1.38 o 
   5  15   5       19.08       15.13      2.59 o 
  -5  16   5        0.14        0.79      1.38 o 
  -4  16   5       19.74       16.97      2.38 o 
  -3  16   5        4.86        4.03      1.29 o 
  -2  16   5       11.70        8.62      1.02 o 
  -1  16   5        4.46        3.21      0.87 o 
   0  16   5      105.17       95.54      2.86 o 
   1  16   5       58.80       60.16      2.75 o 
   2  16   5       16.61       17.12      1.89 o 
   3  16   5        0.12       -0.77      1.18 o 
   4  16   5        2.11        3.00      1.46 o 
  -4  17   5        7.78        6.74      1.94 o 
  -3  17   5      137.09      157.08      7.56 o 
  -2  17   5        5.92        6.27      1.01 o 
  -1  17   5        0.40        0.12      0.93 o 
   0  17   5        0.14        0.43      0.97 o 
   1  17   5        7.20       11.59      1.70 o 
   2  17   5       29.52       24.81      3.30 o 
   3  17   5       19.68       20.59      2.17 o 
   4  17   5       43.35       31.45      2.68 o 
  -4  18   5       49.13       41.41      8.76 o 
  -3  18   5        3.02        1.70      1.80 o 
  -2  18   5       32.58       38.18      2.22 o 
  -1  18   5       53.71       50.58      2.52 o 
   0  18   5       10.76        6.74      1.24 o 
   1  18   5       48.43       42.50      2.74 o 
   2  18   5        0.53        0.02      1.29 o 
   3  18   5        5.61       10.79      1.78 o 
   4  18   5        8.40       12.07      2.06 o 
  -4  19   5        8.61        5.12      2.96 o 
  -3  19   5        7.06       14.52      2.48 o 
  -2  19   5        3.37        4.16      1.20 o 
  -1  19   5        0.88        0.07      1.17 o 
   0  19   5       42.04       35.84      3.85 o 
   1  19   5        0.22       -1.78      1.19 o 
   2  19   5       11.18       13.73      1.90 o 
   3  19   5       16.67       17.51      2.13 o 
   4  19   5        0.60        1.03      1.52 o 
  -3  20   5        9.66       11.95      2.38 o 
  -2  20   5        0.02       -0.02      1.09 o 
  -1  20   5       79.85       72.38      2.88 o 
   0  20   5       11.77        9.03      1.41 o 
   1  20   5        5.90        6.03      1.60 o 
   2  20   5        2.81        0.16      1.29 o 
   3  20   5        0.48        0.15      1.37 o 
  -3  21   5        0.94        1.08      2.69 o 
  -2  21   5        8.05       16.59      1.81 o 
  -1  21   5       23.25       30.54      2.21 o 
   0  21   5        7.46        7.17      1.37 o 
   1  21   5       21.65       30.27      2.52 o 
   2  21   5        0.96        2.46      1.83 o 
   3  21   5        0.06        2.86      1.65 o 
  -2  22   5       37.10       49.56      2.82 o 
  -1  22   5        0.95       -0.48      1.19 o 
   0  22   5       16.15       11.52      1.58 o 
   1  22   5       37.82       41.71      2.97 o 
   2  22   5        0.30        0.11      1.55 o 
  -1  23   5       15.38       15.00      1.67 o 
   0  23   5       16.38       15.61      3.49 o 
   1  23   5       29.29       27.94      4.40 o 
  -6   0   6        1.73        0.18      1.19 o 
  -4   0   6      379.40      390.10      8.86 o 
  -2   0   6      602.32      513.05      7.92 o 
   0   0   6        1.26        0.27      1.08 o 
   2   0   6       83.30       70.86      2.52 o 
   4   0   6     2124.35     2209.48     32.09 o 
   6   0   6        3.79        3.51      1.38 o 
  -6   1   6       23.31       23.31      1.52 o 
  -5   1   6      252.99      245.49      4.85 o 
  -4   1   6       20.92       16.46      1.63 o 
  -3   1   6        7.76        9.23      1.17 o 
  -2   1   6       28.68       40.36      0.92 o 
  -1   1   6      232.04      250.80      4.74 o 
   0   1   6      199.81      201.27      6.74 o 
   1   1   6      291.27      333.47      5.45 o 
   2   1   6      145.24      144.54      2.39 o 
   3   1   6        4.55        7.98      0.73 o 
   4   1   6      198.99      197.37      3.47 o 
   5   1   6       48.67       41.83      1.76 o 
   6   1   6        5.42        2.17      1.31 o 
  -6   2   6        0.03        0.31      0.95 o 
  -5   2   6      223.67      230.33      4.17 o 
  -4   2   6      121.60      100.46      3.46 o 
  -3   2   6      162.48      153.39      3.06 o 
  -2   2   6      197.96      187.50      3.43 o 
  -1   2   6      499.42      520.89      8.09 o 
   0   2   6       11.95        2.96      1.08 o 
   1   2   6      361.97      355.39      5.74 o 
   2   2   6      268.76      287.63      4.37 o 
   3   2   6      111.17      115.71      2.38 o 
   4   2   6      296.28      270.36      4.02 o 
   5   2   6       91.21       84.03      2.19 o 
   6   2   6       80.07       87.39      2.75 o 
  -6   3   6       75.39       67.59      2.99 o 
  -5   3   6       85.10       79.67      2.34 o 
  -4   3   6      264.83      249.17      4.58 o 
  -3   3   6       36.97       33.83      2.41 o 
  -2   3   6        6.82        5.01      0.64 o 
  -1   3   6     3588.14     3609.44     50.48 o 
   0   3   6       81.76       74.54      3.50 o 
   1   3   6      752.25      742.72      9.62 o 
   2   3   6      351.12      378.42      5.48 o 
   3   3   6      185.46      185.96      4.12 o 
   4   3   6      498.79      490.72      6.23 o 
   5   3   6       57.22       51.48      2.43 o 
   6   3   6       14.00       12.27      1.36 o 
  -6   4   6        3.32        3.03      1.06 o 
  -5   4   6      163.22      174.85      4.04 o 
  -4   4   6      508.31      515.19      7.00 o 
  -3   4   6      106.79      108.52      2.53 o 
  -2   4   6       90.59      102.31      2.07 o 
  -1   4   6      132.85      128.91      2.42 o 
   0   4   6       63.73       74.28      2.67 o 
   1   4   6       35.93       27.53      1.34 o 
   2   4   6       87.54       93.58      2.22 o 
   3   4   6      100.75      100.06      2.16 o 
   4   4   6      678.42      647.88      8.41 o 
   5   4   6       23.03       29.87      1.86 o 
   6   4   6       19.32       19.63      1.60 o 
  -6   5   6       45.40       46.45      2.23 o 
  -5   5   6      601.60      581.01      8.06 o 
  -4   5   6        0.13        0.05      0.71 o 
  -3   5   6      117.02      127.25      2.81 o 
  -2   5   6       56.96       56.64      1.50 o 
  -1   5   6       58.89       73.45      1.61 o 
   0   5   6      445.00      491.67     10.10 o 
   1   5   6        0.04        0.71      0.66 o 
   2   5   6        0.50       -0.93      0.62 o 
   3   5   6       89.37       71.70      2.11 o 
   4   5   6       45.11       40.83      2.28 o 
   5   5   6      357.95      367.14      6.40 o 
   6   5   6        9.64        7.62      1.30 o 
  -6   6   6        1.05        1.23      1.13 o 
  -5   6   6      373.28      375.48      5.84 o 
  -4   6   6      161.70      164.42      4.06 o 
  -3   6   6      114.16      116.47      2.64 o 
  -2   6   6       99.08       95.31      1.88 o 
  -1   6   6        0.57        0.18      0.40 o 
   0   6   6      144.95      181.02      3.82 o 
   1   6   6      424.95      468.74     10.69 o 
   2   6   6       43.98       51.72      1.71 o 
   3   6   6        8.39        7.92      1.00 o 
   4   6   6       25.10       27.65      1.97 o 
   5   6   6       30.64       30.16      2.35 o 
   6   6   6       83.31       91.63      3.07 o 
  -6   7   6        2.60        0.90      1.12 o 
  -5   7   6        0.22        1.39      1.06 o 
  -4   7   6      629.99      603.80      8.83 o 
  -3   7   6       11.41        5.13      0.86 o 
  -2   7   6      532.14      569.46      6.96 o 
  -1   7   6       85.93       81.98      1.51 o 
   0   7   6        3.84        5.23      0.92 o 
   1   7   6        5.56        8.01      0.87 o 
   2   7   6       35.36       32.98      1.53 o 
   3   7   6       61.19       61.83      3.91 o 
   4   7   6      124.44      112.65      4.25 o 
   5   7   6       17.81       15.78      1.81 o 
   6   7   6       16.32       12.18      1.58 o 
  -6   8   6       12.32       11.26      1.85 o 
  -5   8   6        6.42        6.89      1.69 o 
  -4   8   6        9.31        8.80      1.34 o 
  -3   8   6        6.20       10.46      1.01 o 
  -2   8   6      210.43      241.98      3.51 o 
  -1   8   6       87.57       87.16      1.62 o 
   0   8   6      244.40      254.64      5.07 o 
   1   8   6       36.10       46.06      1.56 o 
   2   8   6        0.96        2.55      0.77 o 
   3   8   6      274.34      266.27      4.80 o 
   4   8   6       85.01       83.53      3.05 o 
   5   8   6       44.97       42.13      2.69 o 
   6   8   6        8.56        8.41      1.87 o 
  -6   9   6        4.10        2.54      1.54 o 
  -5   9   6      138.50      148.98      4.35 o 
  -4   9   6       18.55       21.48      2.88 o 
  -3   9   6      159.60      155.71      4.83 o 
  -2   9   6        0.85        3.27      0.63 o 
  -1   9   6       33.04       48.67      1.17 o 
   0   9   6      131.69      128.02      3.55 o 
   1   9   6       26.38       32.32      2.64 o 
   2   9   6      422.43      368.75     50.07 o 
   3   9   6       80.12       76.66      2.88 o 
   4   9   6       50.24       47.10      2.61 o 
   5   9   6       17.85       17.53      1.91 o 
   6   9   6        2.85        3.32      1.65 o 
  -6  10   6        8.24       10.63      1.97 o 
  -5  10   6        6.86        8.36      2.98 o 
  -4  10   6        5.92        6.35      1.34 o 
  -3  10   6      408.82      384.19      9.01 o 
  -2  10   6        3.81        3.12      0.69 o 
  -1  10   6      354.83      336.04      5.44 o 
   0  10   6      134.45      128.19      3.35 o 
   1  10   6        4.67        3.01      0.74 o 
   2  10   6       22.81       30.48      1.76 o 
   3  10   6        4.27        6.38      1.06 o 
   4  10   6      117.86      123.29      3.33 o 
   5  10   6        9.88       15.63      1.87 o 
  -6  11   6       52.09       57.60      6.37 o 
  -5  11   6       24.10       32.34      2.43 o 
  -4  11   6        6.91        6.85      2.13 o 
  -3  11   6      219.43      191.85      4.46 o 
  -2  11   6      296.57      263.92      4.08 o 
  -1  11   6      194.45      188.62      3.70 o 
   0  11   6       25.03       13.57      1.14 o 
   1  11   6       11.05       12.54      1.12 o 
   2  11   6       16.31       15.52      1.29 o 
   3  11   6       18.58       20.97      1.56 o 
   4  11   6      128.78      128.69      3.41 o 
   5  11   6       21.38       28.92      2.49 o 
  -5  12   6       36.81       39.28      2.64 o 
  -4  12   6        9.93        7.55      1.65 o 
  -3  12   6       12.78       10.59      1.33 o 
  -2  12   6      163.48      138.82      3.70 o 
  -1  12   6        0.09        0.81      0.68 o 
   0  12   6       21.70       20.45      1.37 o 
   1  12   6       25.43       29.08      1.59 o 
   2  12   6      276.43      299.18      7.79 o 
   3  12   6       12.57       10.65      1.40 o 
   4  12   6       11.91       16.41      1.61 o 
   5  12   6        0.38       -0.72      1.24 o 
  -5  13   6        1.21        5.12      1.54 o 
  -4  13   6       10.36        9.78      1.54 o 
  -3  13   6      143.53      128.32      4.64 o 
  -2  13   6       28.98       35.12      1.61 o 
  -1  13   6       53.98       69.22      2.61 o 
   0  13   6        0.23        2.11      0.79 o 
   1  13   6       79.99       89.20      2.68 o 
   2  13   6       39.07       30.96      2.73 o 
   3  13   6       27.01       25.82      2.17 o 
   4  13   6       40.03       41.33      2.27 o 
   5  13   6        7.83        4.02      1.54 o 
  -5  14   6       33.83       32.32      2.58 o 
  -4  14   6       41.35       31.05      5.79 o 
  -3  14   6       81.10       81.83      3.10 o 
  -2  14   6        6.16        4.50      0.90 o 
  -1  14   6        0.81        0.63      0.74 o 
   0  14   6       50.06       43.79      2.10 o 
   1  14   6       32.14       28.74      2.33 o 
   2  14   6      299.60      298.85      9.54 o 
   3  14   6       51.71       48.36      2.84 o 
   4  14   6       32.24       25.69      2.37 o 
   5  14   6       16.88       13.97      2.65 o 
  -5  15   6        2.54        3.46      1.80 o 
  -4  15   6       53.29       51.60      9.56 o 
  -3  15   6       51.02       47.97      3.11 o 
  -2  15   6        0.53        1.39      0.85 o 
  -1  15   6       11.43       13.59      1.34 o 
   0  15   6       46.25       53.42      2.56 o 
   1  15   6       24.15       20.03      1.97 o 
   2  15   6      176.68      182.25      4.96 o 
   3  15   6        3.42        1.70      1.34 o 
   4  15   6        9.18       12.29      1.97 o 
  -4  16   6       15.46        9.83      2.10 o 
  -3  16   6        0.44       -0.74      0.98 o 
  -2  16   6        0.42       -0.37      0.80 o 
  -1  16   6        0.83       -0.35      0.84 o 
   0  16   6       65.32       64.22      2.06 o 
   1  16   6        3.14        0.82      1.07 o 
   2  16   6        2.90        1.89      1.27 o 
   3  16   6       11.53       10.18      1.74 o 
   4  16   6        0.08        0.16      1.75 o 
  -4  17   6       15.25       12.84      3.64 o 
  -3  17   6       28.10       35.33      2.53 o 
  -2  17   6       39.24       50.37      2.86 o 
  -1  17   6        9.05        9.66      2.66 o 
   0  17   6        3.38        4.21      1.17 o 
   1  17   6        5.87        5.61      1.38 o 
   2  17   6        0.05       -0.84      1.20 o 
   3  17   6        0.23        0.45      1.26 o 
   4  17   6        8.21        7.49      1.74 o 
  -4  18   6        0.00        0.54      1.71 o 
  -3  18   6        1.05       -2.13      1.42 o 
  -2  18   6        0.02       -0.23      1.04 o 
  -1  18   6       26.60       19.01      1.97 o 
   0  18   6       81.95       79.89      3.19 o 
   1  18   6       14.87       16.69      1.91 o 
   2  18   6       23.42       23.51      3.41 o 
   3  18   6        6.08        9.43      1.90 o 
   4  18   6        0.35       -0.67      1.53 o 
  -3  19   6        8.91       10.85      2.42 o 
  -2  19   6        0.70       -0.49      1.09 o 
  -1  19   6       13.00        7.97      1.60 o 
   0  19   6       72.90       71.67      2.73 o 
   1  19   6       15.06       14.99      1.85 o 
   2  19   6        2.70        0.55      1.38 o 
   3  19   6        0.11       -0.61      1.33 o 
  -3  20   6       26.88       24.59      3.05 o 
  -2  20   6        2.30        1.80      1.22 o 
  -1  20   6       26.60       20.81      2.81 o 
   0  20   6        2.45        2.51      1.17 o 
   1  20   6        5.78        1.55      1.34 o 
   2  20   6        3.41        4.03      1.54 o 
   3  20   6        1.48       -0.28      1.46 o 
  -2  21   6        0.95        1.18      1.22 o 
  -1  21   6        8.63        9.96      1.85 o 
   0  21   6       50.24       46.45      5.74 o 
   1  21   6       25.86       19.93      2.32 o 
   2  21   6       12.33       17.01      2.23 o 
  -2  22   6        0.17        1.17      1.40 o 
  -1  22   6        1.32        0.99      1.59 o 
   0  22   6        2.81       -0.01      1.34 o 
   1  22   6       57.69       72.78      3.56 o 
   2  22   6        0.67        0.61      1.46 o 
  -1  23   6        0.06       -0.34      1.18 o 
   0  23   6        2.54        1.10      1.50 o 
  -5   0   7      288.39      296.52      7.90 o 
  -3   0   7        0.21        0.13      0.95 o 
  -1   0   7       28.05       32.32      2.29 o 
   1   0   7      379.58      360.52      7.56 o 
   3   0   7       79.72       70.67      2.91 o 
   5   0   7      243.99      231.28      5.58 o 
  -6   1   7        0.03        1.04      1.01 o 
  -5   1   7       39.06       39.70      2.31 o 
  -4   1   7      113.16      101.25      2.73 o 
  -3   1   7       46.19       58.51      2.13 o 
  -2   1   7       53.30       58.88      1.29 o 
  -1   1   7      130.95      141.36      2.59 o 
   0   1   7        2.06        1.48      1.21 o 
   1   1   7       28.18       30.13      1.18 o 
   2   1   7       42.17       45.42      1.28 o 
   3   1   7       29.83       25.92      1.42 o 
   4   1   7       16.83       17.58      1.41 o 
   5   1   7      237.81      230.36      6.17 o 
   6   1   7       29.25       26.10      2.11 o 
  -6   2   7        1.42        2.01      1.03 o 
  -5   2   7       13.97       14.29      1.56 o 
  -4   2   7        9.81        6.92      1.11 o 
  -3   2   7       30.07       31.18      1.58 o 
  -2   2   7       90.14       83.93      1.81 o 
  -1   2   7       18.99       26.41      1.38 o 
   0   2   7       83.66       92.42      4.31 o 
   1   2   7        0.00        0.34      0.43 o 
   2   2   7      309.77      333.81      5.04 o 
   3   2   7       48.78       58.26      1.89 o 
   4   2   7      501.84      491.99      7.86 o 
   5   2   7        0.55       -0.63      0.83 o 
   6   2   7        3.81        1.79      1.13 o 
  -6   3   7        3.62        1.70      1.05 o 
  -5   3   7       62.13       63.38      2.21 o 
  -4   3   7      157.70      140.13      3.26 o 
  -3   3   7      483.75      480.33      7.00 o 
  -2   3   7      270.11      312.41      4.67 o 
  -1   3   7      106.29      123.03      4.74 o 
   0   3   7        0.94        0.27      1.08 o 
   1   3   7       27.75       20.62      0.95 o 
   2   3   7      179.82      170.96      3.08 o 
   3   3   7       18.09       22.20      1.99 o 
   4   3   7       20.20       25.69      1.98 o 
   5   3   7      177.45      168.93      3.65 o 
   6   3   7      135.43      166.83      3.90 o 
  -6   4   7        1.02        0.36      0.93 o 
  -5   4   7      124.69      126.88      3.01 o 
  -4   4   7      190.14      203.59      3.70 o 
  -3   4   7       12.93       10.88      1.19 o 
  -2   4   7       68.14       41.11      2.14 o 
  -1   4   7      170.68      177.96      3.57 o 
   0   4   7        3.82        4.58      0.95 o 
   1   4   7       90.41       92.73      2.58 o 
   2   4   7      117.50      130.04      3.25 o 
   3   4   7       93.70       89.32      2.40 o 
   4   4   7      315.55      308.84     11.55 o 
   5   4   7      189.08      186.85      4.31 o 
   6   4   7       80.38       75.92      2.72 o 
  -6   5   7       14.15        9.60      1.31 o 
  -5   5   7       22.05       19.02      1.46 o 
  -4   5   7     1255.89     1244.45     18.92 o 
  -3   5   7      127.48      119.52      2.74 o 
  -2   5   7       18.17       16.38      1.85 o 
  -1   5   7       94.80      114.44      2.22 o 
   0   5   7        2.06        3.23      1.35 o 
   1   5   7      416.59      449.68      7.77 o 
   2   5   7      346.90      331.94     10.51 o 
   3   5   7       70.75       70.91      2.13 o 
   4   5   7        1.27       -0.67      0.98 o 
   5   5   7       33.19       25.39      1.89 o 
   6   5   7      121.46      114.48      3.63 o 
  -6   6   7        2.59        3.74      1.27 o 
  -5   6   7       75.96       80.84      2.94 o 
  -4   6   7        1.64        4.67      1.27 o 
  -3   6   7      456.19      398.58      9.04 o 
  -2   6   7      174.78      173.23      3.61 o 
  -1   6   7       11.07        9.78      0.69 o 
   0   6   7       49.60       40.61      3.64 o 
   1   6   7       27.76       28.95      1.31 o 
   2   6   7        4.89        6.18      1.03 o 
   3   6   7        1.72        1.41      0.81 o 
   4   6   7       35.42       36.17      2.33 o 
   5   6   7        0.14        1.06      1.06 o 
   6   6   7       28.64       30.40      2.22 o 
  -6   7   7        2.02        3.80      1.51 o 
  -5   7   7        6.85        5.94      1.38 o 
  -4   7   7      230.19      242.80      5.83 o 
  -3   7   7      398.89      419.82      9.17 o 
  -2   7   7        2.30        0.73      0.51 o 
  -1   7   7        4.94        2.96      0.48 o 
   0   7   7      577.93      560.23     12.66 o 
   1   7   7      526.39      550.94      7.94 o 
   2   7   7       22.00       28.95      2.38 o 
   3   7   7       24.51       19.22      3.27 o 
   4   7   7        2.61        0.37      1.29 o 
   5   7   7      125.79      108.55      3.83 o 
   6   7   7       16.55       31.65      2.84 o 
  -6   8   7       13.42       13.82      2.69 o 
  -5   8   7       88.58      108.51      3.73 o 
  -4   8   7      166.08      160.33      4.26 o 
  -3   8   7       21.67       16.44      1.42 o 
  -2   8   7        3.01        0.71      0.52 o 
  -1   8   7      164.07      186.70      3.08 o 
   0   8   7      184.68      182.22      6.69 o 
   1   8   7      199.59      225.35      4.02 o 
   2   8   7       86.72       84.90      3.25 o 
   3   8   7       14.28       17.54      1.38 o 
   4   8   7       17.87       19.93      1.85 o 
   5   8   7       12.05        9.88      1.70 o 
  -6   9   7        0.01       -0.04      1.42 o 
  -5   9   7       40.74       39.84      2.64 o 
  -4   9   7      108.49      115.53      3.57 o 
  -3   9   7       39.75       36.23      2.13 o 
  -2   9   7        3.99        4.20      0.93 o 
  -1   9   7        9.36        6.91      0.80 o 
   0   9   7       61.15       53.23      2.17 o 
   1   9   7        9.07        7.50      0.95 o 
   2   9   7       38.04       34.35      2.12 o 
   3   9   7       57.74       61.54      2.40 o 
   4   9   7      114.56      107.56      5.83 o 
   5   9   7       67.84       63.36      5.92 o 
  -5  10   7       21.80       20.49      2.01 o 
  -4  10   7        0.28        1.73      1.10 o 
  -3  10   7       72.18       75.69      2.79 o 
  -2  10   7      291.75      292.32      5.14 o 
  -1  10   7        4.95        6.50      0.97 o 
   0  10   7        5.40        8.44      1.19 o 
   1  10   7      101.09       95.45      2.47 o 
   2  10   7        1.14        0.89      0.98 o 
   3  10   7        4.53        7.39      1.14 o 
   4  10   7       38.79       41.07      2.59 o 
   5  10   7        4.74        3.19      1.98 o 
  -5  11   7        0.50       -0.02      1.19 o 
  -4  11   7        3.59        4.65      1.29 o 
  -3  11   7      170.67      171.59      5.52 o 
  -2  11   7       13.09       11.38      1.14 o 
  -1  11   7       49.71       40.73      1.84 o 
   0  11   7        0.79       -0.42      0.65 o 
   1  11   7        8.18        9.26      1.34 o 
   2  11   7        9.84       10.82      1.45 o 
   3  11   7      124.63      133.77      3.35 o 
   4  11   7       19.93       25.75      2.12 o 
   5  11   7       72.97       84.67      3.63 o 
  -5  12   7        0.72       -0.30      1.68 o 
  -4  12   7        4.38        5.25      1.71 o 
  -3  12   7       12.53       11.00      1.80 o 
  -2  12   7        0.80        2.54      0.90 o 
  -1  12   7      624.87      587.25      8.78 o 
   0  12   7       40.67       51.34      2.45 o 
   1  12   7       88.58       79.57      2.96 o 
   2  12   7      116.22      114.63      3.71 o 
   3  12   7      127.38      134.17      3.41 o 
   4  12   7       42.69       36.13      3.58 o 
   5  12   7        0.42        0.47      1.34 o 
  -5  13   7        7.25       11.06      2.26 o 
  -4  13   7       67.08       69.22      3.71 o 
  -3  13   7      248.58      234.24      6.71 o 
  -2  13   7      199.88      197.31      4.18 o 
  -1  13   7      154.91      152.85      3.42 o 
   0  13   7       28.29       24.16      1.83 o 
   1  13   7       59.87       55.75      2.58 o 
   2  13   7      176.40      162.41      9.00 o 
   3  13   7       76.12       68.60      4.91 o 
   4  13   7       46.35       52.94      3.16 o 
   5  13   7        0.01        1.15      1.54 o 
  -5  14   7       17.79       17.16      2.65 o 
  -4  14   7       42.79       42.00      3.33 o 
  -3  14   7        5.82        3.55      2.02 o 
  -2  14   7      304.58      275.99      5.20 o 
  -1  14   7       45.63       40.40      1.96 o 
   0  14   7       54.60       66.49      2.22 o 
   1  14   7       36.98       37.87      2.43 o 
   2  14   7        8.04       10.40      1.60 o 
   3  14   7      172.09      141.72      4.45 o 
   4  14   7        0.23        0.14      1.38 o 
  -4  15   7        1.66        0.67      1.52 o 
  -3  15   7       18.86       23.24      2.57 o 
  -2  15   7        3.99        7.03      1.20 o 
  -1  15   7        1.31       -1.19      0.79 o 
   0  15   7        0.60       -0.33      0.82 o 
   1  15   7       74.48       74.76      3.06 o 
   2  15   7       67.12       77.90      3.26 o 
   3  15   7        5.10        1.56      1.34 o 
   4  15   7       46.57       37.48      2.90 o 
  -4  16   7        4.88        3.09      1.80 o 
  -3  16   7       98.26      103.21      3.67 o 
  -2  16   7        4.31        5.26      1.11 o 
  -1  16   7        5.75        6.83      1.17 o 
   0  16   7       25.22       22.32      1.45 o 
   1  16   7       29.04       30.28      2.41 o 
   2  16   7       10.75       10.99      1.70 o 
   3  16   7       10.65       16.38      2.10 o 
   4  16   7        6.93        2.51      2.75 o 
  -4  17   7        0.00        3.87      1.80 o 
  -3  17   7        8.62        4.83      1.59 o 
  -2  17   7        0.25       -0.68      0.96 o 
  -1  17   7       10.03        7.88      1.23 o 
   0  17   7        4.05        5.82      1.27 o 
   1  17   7      105.30       90.69      3.52 o 
   2  17   7        8.93       14.40      1.90 o 
   3  17   7        0.21        0.08      1.51 o 
   4  17   7       16.95       27.61      2.75 o 
  -4  18   7       57.36       63.61      6.60 o 
  -3  18   7        4.33        4.71      1.62 o 
  -2  18   7        4.91        7.40      1.54 o 
  -1  18   7        2.82        2.38      1.34 o 
   0  18   7       56.36       65.18      2.62 o 
   1  18   7        6.95        4.45      2.00 o 
   2  18   7       12.59        9.95      1.80 o 
   3  18   7        0.19       -0.88      1.38 o 
  -3  19   7       95.18      103.07      5.02 o 
  -2  19   7        0.02        1.04      1.45 o 
  -1  19   7       24.36       21.40      2.50 o 
   0  19   7        0.57        1.41      1.30 o 
   1  19   7       39.85       45.93      3.00 o 
   2  19   7       50.43       47.93      3.55 o 
   3  19   7        0.09       -0.21      1.46 o 
  -3  20   7        7.56        6.27      2.38 o 
  -2  20   7        0.03        0.55      1.38 o 
  -1  20   7        4.69        4.23      1.54 o 
   0  20   7       16.99       20.57      2.18 o 
   1  20   7       20.51       18.83      2.17 o 
   2  20   7        9.01        9.42      1.94 o 
  -2  21   7        4.44        8.84      1.92 o 
  -1  21   7        3.82        3.33      1.60 o 
   0  21   7        0.75       -0.02      1.38 o 
   1  21   7       12.18       17.70      3.03 o 
   2  21   7       31.74       32.82      2.83 o 
  -1  22   7       16.65       19.70      2.05 o 
   0  22   7        1.45       -0.04      1.89 o 
   1  22   7       14.10       13.06      2.07 o 
  -6   0   8       26.28       30.12      2.48 o 
  -4   0   8      462.74      455.10     10.10 o 
  -2   0   8      181.88      182.68      6.74 o 
   0   0   8       99.63       85.14      4.31 o 
   2   0   8      153.80      122.28      3.75 o 
   4   0   8        9.78       16.44      3.23 o 
   6   0   8        1.63       -2.04      2.29 o 
  -6   1   8       23.96       29.13      1.90 o 
  -5   1   8        0.36        0.96      1.01 o 
  -4   1   8       15.49       11.46      1.27 o 
  -3   1   8       13.14       16.46      1.27 o 
  -2   1   8        4.40        4.12      1.03 o 
  -1   1   8       53.10       53.78      1.60 o 
   0   1   8       11.72       13.75      1.33 o 
   1   1   8       32.30       37.70      1.48 o 
   2   1   8        8.56       10.23      1.01 o 
   3   1   8        1.47        1.01      1.22 o 
   4   1   8       13.36       19.16      1.74 o 
   5   1   8        7.08        9.96      1.71 o 
   6   1   8       92.58       85.95      3.78 o 
  -6   2   8        3.28        3.72      1.11 o 
  -5   2   8        0.29        0.14      0.97 o 
  -4   2   8       25.66       24.33      1.63 o 
  -3   2   8       47.85       54.67      2.23 o 
  -2   2   8      244.93      246.45      4.76 o 
  -1   2   8        4.01        3.55      0.60 o 
   0   2   8      603.52      636.94     18.05 o 
   1   2   8      369.22      406.08      7.12 o 
   2   2   8        0.20       -0.10      0.60 o 
   3   2   8      187.49      197.06      4.63 o 
   4   2   8       19.41       13.28      1.54 o 
   5   2   8      257.34      257.56      5.34 o 
   6   2   8       44.74       26.27      2.48 o 
  -6   3   8       23.53       22.02      1.78 o 
  -5   3   8        2.68        0.46      0.85 o 
  -4   3   8       27.23       20.03      1.47 o 
  -3   3   8      197.68      187.80      4.25 o 
  -2   3   8      156.68      170.13      6.13 o 
  -1   3   8        5.25       11.08      0.98 o 
   0   3   8      400.02      392.29     12.12 o 
   1   3   8      192.15      186.58      3.97 o 
   2   3   8       69.18       64.32      2.21 o 
   3   3   8       11.99       20.04      1.70 o 
   4   3   8       22.51       21.89      1.90 o 
   5   3   8      187.49      173.53      4.30 o 
   6   3   8       33.49       30.49      3.31 o 
  -6   4   8        2.14        2.01      1.11 o 
  -5   4   8       33.86       39.03      1.97 o 
  -4   4   8       26.77       17.16      1.74 o 
  -3   4   8      509.07      503.88      8.49 o 
  -2   4   8      359.76      353.10      6.21 o 
  -1   4   8      152.06      144.42      3.32 o 
   0   4   8       25.98       22.63      2.69 o 
   1   4   8       11.66        9.44      1.07 o 
   2   4   8      235.88      249.45      5.06 o 
   3   4   8      242.56      230.17      6.25 o 
   4   4   8        0.01       -0.51      0.87 o 
   5   4   8       13.76        7.11      1.67 o 
   6   4   8       58.50       69.74      3.14 o 
  -6   5   8        1.66        0.45      1.23 o 
  -5   5   8        7.66       10.44      1.36 o 
  -4   5   8       28.71       24.42      1.71 o 
  -3   5   8      304.51      323.86     10.24 o 
  -2   5   8      300.17      288.17      8.22 o 
  -1   5   8       20.40       23.81      1.45 o 
   0   5   8      371.85      393.29      8.76 o 
   1   5   8      134.50      157.29      3.73 o 
   2   5   8        0.00        0.02      0.62 o 
   3   5   8      426.86      406.39      9.50 o 
   4   5   8       30.31       33.28      2.28 o 
   5   5   8       80.75       98.30      3.19 o 
  -6   6   8       31.27       26.33      2.48 o 
  -5   6   8       17.66       22.83      2.01 o 
  -4   6   8      102.61      105.64      2.88 o 
  -3   6   8       18.49       20.11      1.36 o 
  -2   6   8      542.73      571.53      9.06 o 
  -1   6   8      112.21      118.73      2.88 o 
   0   6   8      414.92      391.28      8.76 o 
   1   6   8      240.07      270.94      6.50 o 
   2   6   8       90.57       97.72      2.99 o 
   3   6   8       47.05       40.32      2.23 o 
   4   6   8        7.84       11.28      1.60 o 
   5   6   8       16.46       10.88      1.47 o 
  -6   7   8       13.19       15.20      2.07 o 
  -5   7   8        0.40        1.35      1.24 o 
  -4   7   8      169.51      150.36      4.70 o 
  -3   7   8       86.44       81.20      2.33 o 
  -2   7   8       52.18       56.58      3.87 o 
  -1   7   8        3.98        3.99      0.72 o 
   0   7   8      110.23      111.58      3.10 o 
   1   7   8       31.63       40.32      1.66 o 
   2   7   8      137.68      150.09      4.06 o 
   3   7   8       46.38       43.37      2.24 o 
   4   7   8       60.34       76.81      3.06 o 
   5   7   8       23.88       29.35      2.37 o 
  -5   8   8       23.06       30.09      2.36 o 
  -4   8   8        0.56        0.47      1.03 o 
  -3   8   8       88.28       84.44      3.45 o 
  -2   8   8        2.53        2.55      1.56 o 
  -1   8   8        7.29        5.10      0.74 o 
   0   8   8        5.99        6.87      1.13 o 
   1   8   8       21.41       18.77      1.29 o 
   2   8   8      101.75       97.73      6.05 o 
   3   8   8        5.04        5.09      1.40 o 
   4   8   8       13.65       15.88      1.76 o 
   5   8   8        0.37        0.81      1.24 o 
  -5   9   8       75.31       78.49      3.31 o 
  -4   9   8        1.25        2.06      1.07 o 
  -3   9   8       15.82       18.59      2.29 o 
  -2   9   8        4.16        2.29      1.33 o 
  -1   9   8        0.40       -0.28      0.73 o 
   0   9   8       49.97       51.92      2.17 o 
   1   9   8       23.28       22.83      1.74 o 
   2   9   8        6.08        2.72      1.13 o 
   3   9   8       27.49       28.04      3.69 o 
   4   9   8       72.04       82.11      3.92 o 
   5   9   8        1.43        0.00      1.27 o 
  -5  10   8       10.02       12.08      3.50 o 
  -4  10   8       11.82        9.29      1.80 o 
  -3  10   8       68.65       74.04      4.31 o 
  -2  10   8       38.25       40.94      2.84 o 
  -1  10   8      309.65      313.17      5.45 o 
   0  10   8        0.01        0.78      0.91 o 
   1  10   8        2.82        4.59      1.13 o 
   2  10   8      119.74      121.34      3.67 o 
   3  10   8       98.85       95.25      3.36 o 
   4  10   8        1.20        1.53      1.19 o 
   5  10   8        1.73        1.45      1.38 o 
  -5  11   8        0.44        0.15      1.68 o 
  -4  11   8        1.10        1.48      1.33 o 
  -3  11   8       16.72       24.02      2.48 o 
  -2  11   8      302.42      297.15      7.59 o 
  -1  11   8      291.00      285.04      5.17 o 
   0  11   8       11.39       10.42      1.20 o 
   1  11   8       18.17       18.99      1.71 o 
   2  11   8       55.75       48.74      2.64 o 
   3  11   8       10.60       10.00      1.56 o 
   4  11   8       66.59       73.26      8.31 o 
   5  11   8        7.19        3.83      1.54 o 
  -5  12   8       19.57       31.71      3.24 o 
  -4  12   8       35.36       30.66      2.95 o 
  -3  12   8       56.55       58.52      3.49 o 
  -2  12   8      286.35      245.19      5.59 o 
  -1  12   8       18.13       20.76      1.53 o 
   0  12   8      179.30      164.65      3.73 o 
   1  12   8      101.08       83.89      3.16 o 
   2  12   8       34.56       33.11      2.74 o 
   3  12   8      175.50      167.87      4.89 o 
   4  12   8        7.42        7.76      1.56 o 
   5  12   8        0.23       -1.01      1.34 o 
  -5  13   8       57.43       71.66      5.79 o 
  -4  13   8       92.12       84.90      4.28 o 
  -3  13   8       21.74       23.44      2.45 o 
  -2  13   8       59.04       52.03      2.68 o 
  -1  13   8       84.22       91.79      2.72 o 
   0  13   8      194.86      215.48      4.36 o 
   1  13   8        0.58        0.78      1.28 o 
   2  13   8       33.14       33.02      2.70 o 
   3  13   8      100.41       98.34     12.00 o 
   4  13   8      192.22      171.85     16.84 o 
  -4  14   8        0.46        2.82      1.80 o 
  -3  14   8        0.22       -0.89      1.29 o 
  -2  14   8        9.69        8.65      1.50 o 
  -1  14   8      608.20      551.46      8.65 o 
   0  14   8        4.89        3.77      1.05 o 
   1  14   8       16.55       17.87      2.05 o 
   2  14   8        2.73        2.90      1.38 o 
   3  14   8       12.54       11.03      1.78 o 
   4  14   8        3.68        3.22      1.99 o 
  -4  15   8        0.02       -1.83      1.42 o 
  -3  15   8        3.07        4.15      1.89 o 
  -2  15   8        3.05        0.44      1.20 o 
  -1  15   8      101.96       97.96      2.95 o 
   0  15   8        3.04        4.73      1.12 o 
   1  15   8        0.00        0.45      1.42 o 
   2  15   8        5.68        6.82      2.97 o 
   3  15   8       91.95       96.91      3.77 o 
   4  15   8       21.09       22.26      2.52 o 
  -4  16   8        4.29        1.50      2.16 o 
  -3  16   8        9.79       10.88      2.14 o 
  -2  16   8      112.29      107.12      3.64 o 
  -1  16   8       41.21       43.69      2.29 o 
   0  16   8       85.63       96.22      2.64 o 
   1  16   8       16.36       11.74      1.70 o 
   2  16   8        0.91       -1.62      1.24 o 
   3  16   8       21.60       17.19      3.23 o 
   4  16   8       15.87       27.62      2.69 o 
  -4  17   8        0.20        0.21      1.68 o 
  -3  17   8       10.21        6.52      3.64 o 
  -2  17   8        0.45        1.66      1.53 o 
  -1  17   8       18.28       17.41      1.64 o 
   0  17   8        5.32        8.73      1.60 o 
   1  17   8        0.75        0.67      1.30 o 
   2  17   8      192.66      185.02      5.38 o 
   3  17   8       37.88       34.30      2.75 o 
  -3  18   8       27.14       33.74      6.74 o 
  -2  18   8       18.27       16.35      1.98 o 
  -1  18   8        0.33       -0.70      1.20 o 
   0  18   8       27.34       31.04      2.43 o 
   1  18   8        1.28        5.76      1.60 o 
   2  18   8        1.17        2.03      1.43 o 
   3  18   8        9.79       14.08      2.12 o 
  -3  19   8        2.44        1.42      1.99 o 
  -2  19   8       69.25       94.54      4.86 o 
  -1  19   8        1.63       -0.42      1.22 o 
   0  19   8        2.26        6.28      1.86 o 
   1  19   8       11.18        9.73      1.62 o 
   2  19   8       19.34       17.32      2.17 o 
  -2  20   8        8.80        8.79      3.91 o 
  -1  20   8       10.22       11.46      1.96 o 
   0  20   8        6.27        5.43      1.50 o 
   1  20   8        0.02        1.39      1.38 o 
   2  20   8       17.34       12.90      2.10 o 
  -1  21   8       20.10       32.82      2.80 o 
   0  21   8        9.34        8.68      1.78 o 
   1  21   8        5.64        6.85      1.74 o 
  -5   0   9      306.20      339.18      8.86 o 
  -3   0   9      149.31      157.08      6.74 o 
  -1   0   9       14.86       14.41      1.62 o 
   1   0   9        1.00        2.24      1.89 o 
   3   0   9       42.53       28.83      3.77 o 
   5   0   9        5.15        4.85      2.42 o 
  -6   1   9        0.97        2.50      1.13 o 
  -5   1   9       16.76       24.12      1.84 o 
  -4   1   9        3.19        1.41      0.93 o 
  -3   1   9       46.91       40.47      2.23 o 
  -2   1   9       68.01       79.09      3.24 o 
  -1   1   9        2.13        1.86      0.70 o 
   0   1   9      222.22      213.24      6.60 o 
   1   1   9      182.25      208.16      4.40 o 
   2   1   9       22.94       25.67      1.66 o 
   3   1   9      242.88      233.23      6.86 o 
   4   1   9       24.43       33.93      2.95 o 
   5   1   9       50.50       46.31      6.47 o 
  -6   2   9       29.14       29.48      2.25 o 
  -5   2   9        3.79        3.06      1.14 o 
  -4   2   9        4.87        2.16      1.09 o 
  -3   2   9      232.60      218.50      4.77 o 
  -2   2   9       51.24       55.09      3.91 o 
  -1   2   9       23.69       29.32      1.41 o 
   0   2   9      416.98      432.95     11.18 o 
   1   2   9       17.38       21.40      1.46 o 
   2   2   9        2.43        3.25      1.46 o 
   3   2   9       58.81       41.73      2.22 o 
   4   2   9       33.39       43.21      3.33 o 
   5   2   9       48.54       57.25     12.53 o 
  -6   3   9        1.31        1.01      1.11 o 
  -5   3   9       17.22       13.34      1.34 o 
  -4   3   9      150.65      147.79      3.99 o 
  -3   3   9       21.59       17.20      1.90 o 
  -2   3   9       80.02       71.63      2.95 o 
  -1   3   9        5.54        2.25      0.82 o 
   0   3   9        6.34        9.16      1.89 o 
   1   3   9      599.11      594.40     12.53 o 
   2   3   9       21.83       26.12      1.70 o 
   3   3   9      106.17       92.44      3.09 o 
   4   3   9       47.90       40.98      2.59 o 
   5   3   9        0.10       -0.54      1.33 o 
  -6   4   9       83.81       95.32      2.98 o 
  -5   4   9        0.00        1.19      1.11 o 
  -4   4   9      171.10      168.22      4.30 o 
  -3   4   9       33.04       42.89      2.72 o 
  -2   4   9      507.58      476.60     18.73 o 
  -1   4   9      109.20      127.13      3.16 o 
   0   4   9      347.11      343.53     11.32 o 
   1   4   9      105.49      105.14      4.14 o 
   2   4   9       72.61       85.62      6.21 o 
   3   4   9       21.25       21.52      2.14 o 
   4   4   9       99.82      103.44      3.57 o 
   5   4   9       53.91       58.75      4.09 o 
  -6   5   9      113.57      123.62      4.35 o 
  -5   5   9        1.52       -0.37      0.97 o 
  -4   5   9       58.12       51.61      2.26 o 
  -3   5   9      214.54      268.35      5.37 o 
  -2   5   9       99.64      105.59      3.60 o 
  -1   5   9      247.15      246.18      4.87 o 
   0   5   9      197.18      212.04      8.08 o 
   1   5   9      101.25      122.52      4.37 o 
   2   5   9       19.07        8.09      3.81 o 
   3   5   9        6.20        5.38      2.83 o 
   4   5   9        8.38        4.11      1.29 o 
   5   5   9       24.01       20.88      2.64 o 
  -5   6   9        6.32        6.04      1.49 o 
  -4   6   9       23.84       21.39      2.25 o 
  -3   6   9      124.31       97.69      3.08 o 
  -2   6   9       17.90       15.94      1.68 o 
  -1   6   9      183.34      169.01      3.78 o 
   0   6   9        1.44        0.37      1.89 o 
   1   6   9       96.02       92.71      2.95 o 
   2   6   9      247.79      259.14      7.23 o 
   3   6   9       81.28       90.50      3.87 o 
   4   6   9       23.81       30.53      2.84 o 
   5   6   9        9.99       11.71      2.07 o 
  -5   7   9        0.65        0.46      1.42 o 
  -4   7   9        0.30        0.67      1.33 o 
  -3   7   9        6.31        8.56      1.22 o 
  -2   7   9       24.02       14.35      1.38 o 
  -1   7   9       25.50       30.62      1.53 o 
   0   7   9       32.87       25.66      1.76 o 
   1   7   9      584.57      604.84     10.40 o 
   2   7   9       11.59       10.14      1.36 o 
   3   7   9      138.55      136.39      4.91 o 
   4   7   9        5.55        7.83      1.80 o 
   5   7   9       10.21       15.23      2.06 o 
  -5   8   9       14.89       12.83      2.29 o 
  -4   8   9       51.02       49.49      3.52 o 
  -3   8   9       50.47       38.48      2.91 o 
  -2   8   9       11.88       17.64      2.07 o 
  -1   8   9       23.02       27.61      1.50 o 
   0   8   9       15.59       19.46      1.60 o 
   1   8   9       20.07       22.67      1.81 o 
   2   8   9       52.94       51.11      2.88 o 
   3   8   9        0.74        0.06      0.81 o 
   4   8   9        0.05        2.55      1.61 o 
   5   8   9        0.04        0.81      1.71 o 
  -5   9   9        0.27        0.56      1.49 o 
  -4   9   9        8.13        8.40      3.91 o 
  -3   9   9        7.56        9.94      2.69 o 
  -2   9   9        6.87        5.52      1.52 o 
  -1   9   9      135.89      126.03      3.15 o 
   0   9   9        0.93        2.62      1.03 o 
   1   9   9       61.19       50.20      2.43 o 
   2   9   9        7.11        4.04      1.24 o 
   3   9   9       33.62       36.11      2.54 o 
   4   9   9       32.64       30.45      3.05 o 
   5   9   9       27.47       29.68      3.14 o 
  -5  10   9      116.38      132.28      5.52 o 
  -4  10   9        1.03        2.08      1.42 o 
  -3  10   9        3.40        8.93      1.80 o 
  -2  10   9        0.16        0.96      1.29 o 
  -1  10   9       60.04       65.92      2.29 o 
   0  10   9       23.84       24.64      1.91 o 
   1  10   9        1.74        0.54      1.09 o 
   2  10   9        0.14        2.46      1.19 o 
   3  10   9        7.20        4.33      1.34 o 
   4  10   9        0.68        3.05      1.68 o 
   5  10   9        0.00       -0.98      1.61 o 
  -5  11   9       24.21       26.84      3.14 o 
  -4  11   9       11.36       10.73      2.10 o 
  -3  11   9       12.28       14.09      2.18 o 
  -2  11   9       45.02       50.42      3.22 o 
  -1  11   9      129.35      145.93      3.97 o 
   0  11   9      540.46      557.21      8.60 o 
   1  11   9       56.82       60.52      2.90 o 
   2  11   9       46.29       51.60      2.85 o 
   3  11   9       87.48       90.58      3.52 o 
   4  11   9       39.05       34.37      3.77 o 
  -5  12   9        1.16        0.54      1.71 o 
  -4  12   9       10.90       18.45      3.10 o 
  -3  12   9       73.65       71.28      7.01 o 
  -2  12   9       15.77        9.12      1.88 o 
  -1  12   9      661.10      617.21      9.41 o 
   0  12   9      277.58      312.79      5.68 o 
   1  12   9        0.12       -0.46      1.13 o 
   2  12   9       74.81       71.91      5.53 o 
   3  12   9        9.58        7.53      1.59 o 
   4  12   9       28.40       27.76      3.05 o 
  -4  13   9       40.37       47.98      3.71 o 
  -3  13   9        5.03        2.83      1.52 o 
  -2  13   9       20.44       21.81      2.05 o 
  -1  13   9       68.96       77.77      2.65 o 
   0  13   9       86.71       88.37      2.78 o 
   1  13   9      115.36      110.49      3.94 o 
   2  13   9        2.13        0.18      1.24 o 
   3  13   9       50.89       45.39      4.29 o 
   4  13   9       39.26       41.37      3.62 o 
  -4  14   9       11.16        5.14      1.99 o 
  -3  14   9        3.09        2.28      1.55 o 
  -2  14   9       95.35       79.24      3.20 o 
  -1  14   9        3.40        1.21      1.00 o 
   0  14   9      396.85      380.68      6.65 o 
   1  14   9       88.10       97.12      3.61 o 
   2  14   9        9.28        9.95      1.74 o 
   3  14   9       19.27       11.13      1.81 o 
   4  14   9      130.30      114.82      5.52 o 
  -4  15   9        4.04        5.16      1.94 o 
  -3  15   9       21.14       21.46      5.52 o 
  -2  15   9        3.39        0.81      1.24 o 
  -1  15   9        7.58        6.25      1.25 o 
   0  15   9      222.91      222.10      4.77 o 
   1  15   9        7.86        6.81      1.57 o 
   2  15   9        0.79       -0.20      1.29 o 
   3  15   9       37.03       31.23      2.64 o 
  -4  16   9        0.09       -1.22      1.61 o 
  -3  16   9        2.92       -1.36      1.49 o 
  -2  16   9       31.30       27.87      2.30 o 
  -1  16   9        0.09        1.35      1.32 o 
   0  16   9       19.59       20.53      1.73 o 
   1  16   9       31.51       26.75      3.76 o 
   2  16   9        6.53        9.01      1.87 o 
   3  16   9       64.18       77.25      4.30 o 
  -3  17   9        7.70        9.27      2.14 o 
  -2  17   9       27.72       26.89      2.81 o 
  -1  17   9        0.00        1.24      1.09 o 
   0  17   9       25.63       35.00      2.13 o 
   1  17   9       40.06       47.45      4.18 o 
   2  17   9        3.03        0.18      1.48 o 
   3  17   9       45.94       55.63      5.69 o 
  -3  18   9       23.48       25.07      2.91 o 
  -2  18   9        2.47        4.56      1.50 o 
  -1  18   9        1.75        0.83      1.38 o 
   0  18   9       21.15       20.81      2.18 o 
   1  18   9       28.59       30.65      2.59 o 
   2  18   9        2.00        0.52      1.50 o 
  -2  19   9        0.38        1.08      1.91 o 
  -1  19   9       35.61       46.56      3.76 o 
   0  19   9        0.00        0.04      1.34 o 
   1  19   9        4.04        4.49      3.09 o 
   2  19   9        4.63        4.89      1.98 o 
  -1  20   9       38.18       28.64      2.59 o 
   0  20   9       57.50       59.04      3.44 o 
   1  20   9        0.20       -0.58      1.43 o 
  -4   0  10       30.80       23.95      3.50 o 
  -2   0  10      158.23      130.67      6.20 o 
   0   0  10      359.87      373.70     12.39 o 
   2   0  10        9.75        5.39      2.16 o 
   4   0  10       80.77       81.91      5.93 o 
  -5   1  10        0.15       -1.01      1.26 o 
  -4   1  10        0.18        0.00      1.03 o 
  -3   1  10       31.97       34.41      5.25 o 
  -2   1  10      162.82      153.08      7.81 o 
  -1   1  10      142.02      148.05      3.13 o 
   0   1  10        3.91        2.18      1.21 o 
   1   1  10       10.06       10.37      1.52 o 
   2   1  10      204.61      195.60      9.30 o 
   3   1  10       17.86       17.26      2.10 o 
   4   1  10        2.73        0.86      1.42 o 
   5   1  10        3.90        9.73      2.18 o 
  -5   2  10        0.12       -1.70      1.13 o 
  -4   2  10       10.11        7.36      1.40 o 
  -3   2  10        1.54       -0.93      1.03 o 
  -2   2  10      211.01      219.06      6.00 o 
  -1   2  10      400.99      398.68     11.86 o 
   0   2  10      176.36      175.35      5.05 o 
   1   2  10      375.02      384.04      7.22 o 
   2   2  10       11.51       15.73      1.99 o 
   3   2  10        0.07       -0.13      1.14 o 
   4   2  10       55.61       51.42      3.91 o 
   5   2  10       11.02       12.82      2.38 o 
  -5   3  10       12.12       11.26      1.70 o 
  -4   3  10       34.89       33.86      2.28 o 
  -3   3  10       17.65       29.06      2.56 o 
  -2   3  10        0.55        2.16      1.62 o 
  -1   3  10      345.93      339.59      6.10 o 
   0   3  10        0.03        0.13      0.95 o 
   1   3  10       17.86       14.59      1.43 o 
   2   3  10       73.96       64.25      2.57 o 
   3   3  10       41.85       44.48      3.24 o 
   4   3  10       70.05       70.86      4.00 o 
   5   3  10        3.21        2.67      1.80 o 
  -5   4  10        3.63        5.12      1.27 o 
  -4   4  10        0.17       -0.57      1.03 o 
  -3   4  10      538.02      463.23     22.23 o 
  -2   4  10       98.47       77.29      3.33 o 
  -1   4  10        2.93        3.27      1.47 o 
   0   4  10        0.00        1.35      1.35 o 
   1   4  10      128.10      130.56      4.26 o 
   2   4  10      347.38      321.90      7.86 o 
   3   4  10        0.74        0.53      1.46 o 
   4   4  10        3.80        4.18      1.71 o 
   5   4  10       23.61       23.71      2.76 o 
  -5   5  10      156.63      170.75      5.73 o 
  -4   5  10       28.65       24.65      2.06 o 
  -3   5  10        0.18       -0.59      1.03 o 
  -2   5  10      229.19      233.92      6.17 o 
  -1   5  10       22.37       19.06      2.49 o 
   0   5  10        0.00        0.54      1.62 o 
   1   5  10       53.15       64.74      4.98 o 
   2   5  10       56.05       59.01      4.04 o 
   3   5  10       16.72       16.59      2.10 o 
   4   5  10       56.77       50.68      4.50 o 
   5   5  10        2.13       -0.19      1.49 o 
  -5   6  10       37.64       32.90      3.24 o 
  -4   6  10       11.53        8.67      1.88 o 
  -3   6  10      172.83      147.97      6.47 o 
  -2   6  10       98.63       87.82      5.52 o 
  -1   6  10       18.25       24.08      1.75 o 
   0   6  10       22.64       23.71      2.96 o 
   1   6  10        5.88        2.78      1.03 o 
   2   6  10        1.59        2.77      1.03 o 
   3   6  10      197.75      199.61     11.45 o 
   4   6  10       39.91       32.80      2.48 o 
   5   6  10        1.09       -1.17      1.61 o 
  -5   7  10        0.84        1.13      1.61 o 
  -4   7  10        3.88        2.42      1.52 o 
  -3   7  10       66.40       47.92      3.33 o 
  -2   7  10       85.56       81.78      2.83 o 
  -1   7  10       14.21       16.84      1.43 o 
   0   7  10      185.66      191.57      8.08 o 
   1   7  10        7.13        6.12      1.19 o 
   2   7  10      329.01      314.24      6.52 o 
   3   7  10       82.02       93.54      4.18 o 
   4   7  10        0.01        1.48      1.52 o 
   5   7  10        2.95        2.24      1.57 o 
  -5   8  10        4.28        3.93      1.80 o 
  -4   8  10        0.04       -1.04      2.56 o 
  -3   8  10        5.17        8.26      1.71 o 
  -2   8  10       15.11       17.48      2.18 o 
  -1   8  10        1.25        1.71      0.79 o 
   0   8  10       90.98      101.20      3.26 o 
   1   8  10       17.69       12.90      1.56 o 
   2   8  10       35.48       27.95      2.18 o 
   3   8  10       12.42       15.52      2.26 o 
   4   8  10       19.08       22.21      3.37 o 
  -5   9  10        0.00       -1.46      1.61 o 
  -4   9  10        1.99        4.72      1.71 o 
  -3   9  10        5.98        6.85      1.80 o 
  -2   9  10        1.38        0.00      1.75 o 
  -1   9  10       33.34       26.81      1.97 o 
   0   9  10      246.90      234.36     10.91 o 
   1   9  10       10.47        9.23      1.45 o 
   2   9  10        6.98        2.66      1.19 o 
   3   9  10        2.89        1.96      1.42 o 
   4   9  10       10.97        8.10      2.42 o 
  -5  10  10       90.15       91.99     12.39 o 
  -4  10  10        2.06        2.33      1.61 o 
  -3  10  10       33.61       29.76      4.18 o 
  -2  10  10        5.33        5.82      1.61 o 
  -1  10  10        4.95        0.22      0.98 o 
   0  10  10      172.46      170.42      4.45 o 
   1  10  10        2.00        1.83      1.17 o 
   2  10  10        0.04       -0.69      1.13 o 
   3  10  10       49.19       50.09      3.52 o 
   4  10  10       15.72       16.01      2.83 o 
  -4  11  10        7.01        8.87      1.99 o 
  -3  11  10        0.41       -0.81      1.33 o 
  -2  11  10       12.76       11.96      2.69 o 
  -1  11  10       21.35       21.16      1.65 o 
   0  11  10      117.31      105.24      3.02 o 
   1  11  10       70.70       59.90      2.83 o 
   2  11  10       20.60       23.84      2.12 o 
   3  11  10       28.81       33.90      2.48 o 
   4  11  10       55.37       50.78      8.22 o 
  -4  12  10       20.47       25.02      3.50 o 
  -3  12  10        2.42        1.48      1.52 o 
  -2  12  10        1.27        2.17      1.49 o 
  -1  12  10       20.54       21.20      1.66 o 
   0  12  10      334.46      351.77      7.33 o 
   1  12  10      232.25      247.84      5.96 o 
   2  12  10       59.83       43.23      2.79 o 
   3  12  10       17.14       21.59      2.18 o 
   4  12  10        1.01        1.06      1.80 o 
  -4  13  10       12.94       14.88      3.91 o 
  -3  13  10       40.14       41.30      5.52 o 
  -2  13  10       46.68       37.33      3.03 o 
  -1  13  10        0.96        2.86      1.06 o 
   0  13  10      295.20      316.48      6.88 o 
   1  13  10      146.70      141.80      4.41 o 
   2  13  10        3.74       -0.12      1.36 o 
   3  13  10       21.70       16.39      2.02 o 
   4  13  10      105.34      105.49     14.95 o 
  -4  14  10        1.03        3.31      1.99 o 
  -3  14  10        3.93        2.90      1.68 o 
  -2  14  10       31.96       30.18      2.91 o 
  -1  14  10       56.33       54.31      2.57 o 
   0  14  10       36.27       37.16      2.21 o 
   1  14  10       77.34       69.37      3.31 o 
   2  14  10      111.12      129.62      4.35 o 
   3  14  10        3.12        4.28      1.65 o 
  -3  15  10        0.43       -1.12      1.80 o 
  -2  15  10        9.93       11.92      2.14 o 
  -1  15  10        0.13        1.47      1.05 o 
   0  15  10        3.63        0.94      1.36 o 
   1  15  10       93.88      101.61      3.88 o 
   2  15  10       95.29       87.76      3.73 o 
   3  15  10       32.92       49.57      3.43 o 
  -3  16  10        0.17       -0.41      2.16 o 
  -2  16  10        5.46        1.14      1.38 o 
  -1  16  10        8.01       14.38      1.62 o 
   0  16  10        0.37        0.86      1.06 o 
   1  16  10       84.20       94.89      4.36 o 
   2  16  10        5.35       11.47      1.98 o 
   3  16  10        0.09        1.40      1.50 o 
  -3  17  10       46.69       51.93      3.87 o 
  -2  17  10       22.10       19.40      2.18 o 
  -1  17  10       10.97        8.14      1.47 o 
   0  17  10        0.18        0.01      1.12 o 
   1  17  10        2.78        5.55      1.66 o 
   2  17  10       40.09       49.15      3.27 o 
  -2  18  10        3.48        0.35      1.33 o 
  -1  18  10       42.30       48.44      2.78 o 
   0  18  10       10.07       12.83      2.52 o 
   1  18  10        0.05       -0.68      1.43 o 
   2  18  10        0.16        1.00      1.50 o 
  -1  19  10        4.14        6.86      2.14 o 
   0  19  10       32.43       27.59      2.57 o 
   1  19  10        2.48        2.03      1.50 o 
  -5   0  11        9.71       17.78      3.50 o 
  -3   0  11        7.41        4.31      2.16 o 
  -1   0  11      531.71      524.98     11.14 o 
   1   0  11       13.54       18.32      2.96 o 
   3   0  11       14.84       14.55      3.23 o 
   5   0  11       73.04       61.70      6.20 o 
  -5   1  11       25.07       28.62      2.65 o 
  -4   1  11       10.12       10.08      1.99 o 
  -3   1  11        6.29        2.60      1.42 o 
  -2   1  11        5.01        4.58      1.52 o 
  -1   1  11      293.31      300.26      5.19 o 
   0   1  11        1.29        1.35      1.14 o 
   1   1  11       97.57      103.52      8.49 o 
   2   1  11       51.86       33.41      2.86 o 
   3   1  11       80.31       82.17      4.09 o 
   4   1  11        9.02       11.36      2.18 o 
   5   1  11        9.82       14.25      2.57 o 
  -5   2  11        7.41       10.67      1.76 o 
  -4   2  11        3.45        3.99      1.61 o 
  -3   2  11      246.32      236.96      6.57 o 
  -2   2  11       37.69       37.87      2.83 o 
  -1   2  11       75.63       69.08      2.45 o 
   0   2  11      869.72      893.63     18.10 o 
   1   2  11        0.06        0.27      1.14 o 
   2   2  11      212.69      193.24     16.03 o 
   3   2  11       36.28       46.73      3.52 o 
   4   2  11        0.34        2.58      1.89 o 
   5   2  11       29.45       36.48      3.52 o 
  -5   3  11       29.47       32.33      3.81 o 
  -4   3  11       57.62       59.19      3.49 o 
  -3   3  11        2.54        6.87      1.52 o 
  -2   3  11       47.40       40.56      2.86 o 
  -1   3  11      183.41      177.88      3.63 o 
   0   3  11       32.47       36.30      2.67 o 
   1   3  11        2.70        4.00      2.16 o 
   2   3  11       24.58       22.27      2.48 o 
   3   3  11        0.14       -1.41      1.23 o 
   4   3  11        1.33       -0.31      1.23 o 
   5   3  11       35.60       36.09      3.52 o 
  -5   4  11       36.23       34.43      2.69 o 
  -4   4  11        1.09       -0.09      1.42 o 
  -3   4  11        2.83        3.63      1.42 o 
  -2   4  11      519.83      477.94     10.46 o 
  -1   4  11      366.57      390.42      7.86 o 
   0   4  11      268.01      282.10     10.51 o 
   1   4  11        5.83        5.37      1.19 o 
   2   4  11       98.34       99.74      5.39 o 
   3   4  11      121.61       90.97      4.38 o 
   4   4  11       10.04        6.59      2.29 o 
  -5   5  11       55.12       52.69      3.99 o 
  -4   5  11        0.65        1.35      1.42 o 
  -3   5  11       30.10       18.75      3.64 o 
  -2   5  11      195.96      176.18      5.32 o 
  -1   5  11      157.62      166.41      4.08 o 
   0   5  11       85.41       71.94      4.85 o 
   1   5  11        1.57        2.11      1.14 o 
   2   5  11       56.34       41.80      3.03 o 
   3   5  11      122.56      137.52      5.43 o 
   4   5  11       28.41       26.08      2.86 o 
  -5   6  11        0.94        0.67      1.71 o 
  -4   6  11       16.19       15.85      2.29 o 
  -3   6  11       78.41       69.49      3.33 o 
  -2   6  11      193.39      186.60      5.52 o 
  -1   6  11       76.58       78.92      2.92 o 
   0   6  11       38.35       39.88      4.04 o 
   1   6  11       64.87       66.77      3.64 o 
   2   6  11        0.06        0.70      1.37 o 
   3   6  11        4.44       -0.04      1.48 o 
   4   6  11        1.00       -0.54      1.42 o 
  -5   7  11        0.27       -1.11      1.49 o 
  -4   7  11       35.54       32.34      3.03 o 
  -3   7  11       63.10       60.15      5.25 o 
  -2   7  11        3.52        1.08      1.89 o 
  -1   7  11      383.30      360.78      6.84 o 
   0   7  11       42.47       48.77      4.31 o 
   1   7  11        0.46       -0.35      1.03 o 
   2   7  11       11.03       13.65      2.45 o 
   3   7  11       70.79       67.43      8.22 o 
   4   7  11        9.26        6.04      1.88 o 
  -4   8  11        1.16       -0.34      1.42 o 
  -3   8  11       66.88       65.07      4.04 o 
  -2   8  11        1.94        4.31      1.61 o 
  -1   8  11        2.00        2.60      1.09 o 
   0   8  11        3.97        4.45      1.52 o 
   1   8  11        7.10       13.83      1.60 o 
   2   8  11        0.81        2.43      1.27 o 
   3   8  11      105.70      116.13      4.79 o 
   4   8  11        0.88        2.90      1.68 o 
  -4   9  11        4.08        1.21      1.52 o 
  -3   9  11        7.36        7.26      1.80 o 
  -2   9  11        0.48       -2.05      1.89 o 
  -1   9  11      117.75      124.07      3.73 o 
   0   9  11      126.93      141.16      4.09 o 
   1   9  11       30.63       33.94      2.86 o 
   2   9  11       30.96       31.07      2.28 o 
   3   9  11        0.42        2.12      1.61 o 
   4   9  11        2.92        8.30      2.29 o 
  -4  10  11       25.23       19.84      2.65 o 
  -3  10  11        0.04        0.57      1.42 o 
  -2  10  11       27.58       22.76      2.57 o 
  -1  10  11      122.76      136.44      6.32 o 
   0  10  11       38.42       37.36      2.84 o 
   1  10  11        4.51        2.66      1.34 o 
   2  10  11       58.20       58.99      3.10 o 
   3  10  11       17.29       19.76      2.57 o 
   4  10  11        0.69        1.70      1.80 o 
  -4  11  11        7.93       14.04      2.83 o 
  -3  11  11        2.26        4.18      2.42 o 
  -2  11  11       24.92       28.10      3.64 o 
  -1  11  11        0.04        0.04      1.03 o 
   0  11  11       84.52       72.73      3.10 o 
   1  11  11      179.81      171.44      4.76 o 
   2  11  11        7.14        7.02      1.65 o 
   3  11  11        4.95        4.58      1.91 o 
   4  11  11        3.09       -0.17      1.80 o 
  -4  12  11       16.30        8.28      2.07 o 
  -3  12  11       35.28       39.26      3.41 o 
  -2  12  11        0.97        2.27      1.61 o 
  -1  12  11       42.91       45.11      3.22 o 
   0  12  11        6.20        5.40      1.27 o 
   1  12  11       10.55       13.95      1.92 o 
   2  12  11      145.98      141.67      7.36 o 
   3  12  11       16.97       14.20      2.48 o 
  -3  13  11       41.29       39.78      4.72 o 
  -2  13  11        1.24        2.54      1.68 o 
  -1  13  11       53.91       52.08      3.00 o 
   0  13  11        0.07        0.70      0.98 o 
   1  13  11       54.79       53.65      4.12 o 
   2  13  11      136.34      133.26      6.26 o 
   3  13  11        7.37        5.03      1.99 o 
  -3  14  11        0.53        1.05      1.68 o 
  -2  14  11       10.64       11.62      2.56 o 
  -1  14  11       28.98       21.31      2.07 o 
   0  14  11        3.23        4.90      1.33 o 
   1  14  11       89.88       94.47      3.78 o 
   2  14  11        7.70        7.98      1.71 o 
   3  14  11        2.48        4.56      1.60 o 
  -3  15  11       10.01        9.50      2.26 o 
  -2  15  11       20.22       24.39      2.72 o 
  -1  15  11       27.95       25.84      2.41 o 
   0  15  11       49.84       46.89      2.68 o 
   1  15  11        7.68        8.32      1.78 o 
   2  15  11       38.90       45.18      4.08 o 
  -2  16  11        3.44        1.56      1.80 o 
  -1  16  11        2.61        5.28      1.61 o 
   0  16  11        1.13       -0.61      1.11 o 
   1  16  11       17.77       18.21      1.83 o 
   2  16  11       58.36       64.62      6.17 o 
  -2  17  11       35.01       28.22      2.95 o 
  -1  17  11       36.73       38.41      3.41 o 
   0  17  11        8.60        8.63      2.18 o 
   1  17  11        1.97        0.40      1.20 o 
  -1  18  11       11.27       17.67      2.57 o 
   0  18  11        4.75        6.66      1.76 o 
  -4   0  12        0.28       -0.27      1.89 o 
  -2   0  12        0.06       -1.89      1.62 o 
   0   0  12      938.52      944.09     27.21 o 
   2   0  12       35.68       27.21      3.77 o 
   4   0  12        0.00       -2.42      1.89 o 
  -5   1  12      117.20      151.13      5.71 o 
  -4   1  12       14.60       11.58      1.99 o 
  -3   1  12        0.34       -0.13      1.33 o 
  -2   1  12        5.32        4.04      1.52 o 
  -1   1  12       21.88       26.39      3.10 o 
   0   1  12       71.35       68.85      3.52 o 
   1   1  12       76.28       81.39      4.31 o 
   2   1  12        3.60        4.82      1.61 o 
   3   1  12       41.23       29.23      2.95 o 
   4   1  12        3.09        1.17      1.61 o 
  -5   2  12        4.44        6.39      1.99 o 
  -4   2  12       94.85       88.96      4.19 o 
  -3   2  12       35.89       34.93      2.86 o 
  -2   2  12       26.76       27.99      3.77 o 
  -1   2  12       14.37       16.81      1.99 o 
   0   2  12       61.54       58.74      3.24 o 
   1   2  12      154.40      146.26      5.24 o 
   2   2  12        6.09        2.62      1.42 o 
   3   2  12        4.74        3.64      1.71 o 
   4   2  12        5.34        4.24      1.80 o 
  -5   3  12       59.00       73.48      4.26 o 
  -4   3  12        5.88        6.49      2.69 o 
  -3   3  12      169.95      177.76      5.71 o 
  -2   3  12       15.62       15.63      2.10 o 
  -1   3  12      233.65      251.47      6.76 o 
   0   3  12      530.36      582.25     12.96 o 
   1   3  12       52.41       49.18      3.33 o 
   2   3  12        0.12       -0.27      1.33 o 
   3   3  12      135.50      132.82      5.43 o 
   4   3  12        4.06        1.62      1.61 o 
  -4   4  12        0.00       -1.04      1.48 o 
  -3   4  12       30.07       21.08      3.50 o 
  -2   4  12       17.60       19.50      2.18 o 
  -1   4  12      132.14      142.57      4.86 o 
   0   4  12      260.58      279.90      7.52 o 
   1   4  12       38.86       38.53      3.05 o 
   2   4  12        1.53        0.54      2.83 o 
   3   4  12        4.04       -0.27      1.33 o 
   4   4  12        1.15        1.30      1.61 o 
  -4   5  12        3.37        2.96      2.42 o 
  -3   5  12        0.59       -1.43      1.23 o 
  -2   5  12        0.02       -0.31      1.23 o 
  -1   5  12     1314.42     1312.80     24.10 o 
   0   5  12        6.49        5.93      2.16 o 
   1   5  12        0.88       -0.85      1.23 o 
   2   5  12        1.95        0.34      1.62 o 
   3   5  12       43.27       37.74      3.33 o 
   4   5  12       48.87       45.04      3.81 o 
  -4   6  12        7.16        5.23      1.80 o 
  -3   6  12        4.55        5.39      2.42 o 
  -2   6  12        0.03        2.34      1.23 o 
  -1   6  12        0.64        1.18      1.23 o 
   0   6  12       42.31       35.03      4.04 o 
   1   6  12       12.21       10.84      1.80 o 
   2   6  12      124.26      112.08      7.01 o 
   3   6  12       16.84       15.41      2.45 o 
   4   6  12       13.23       14.24      2.45 o 
  -4   7  12       30.97       26.63      2.95 o 
  -3   7  12        0.30        1.47      1.42 o 
  -2   7  12       87.86       81.91      5.39 o 
  -1   7  12        3.64        3.77      1.35 o 
   0   7  12      222.88      219.05      9.43 o 
   1   7  12       43.97       46.20      5.12 o 
   2   7  12        1.05        1.78      1.49 o 
   3   7  12       30.67       26.13      4.31 o 
   4   7  12       13.89       15.98      2.57 o 
  -4   8  12        2.37        1.20      1.61 o 
  -3   8  12        6.52        6.17      1.80 o 
  -2   8  12        2.62        2.73      1.42 o 
  -1   8  12       48.13       39.38      2.95 o 
   0   8  12       28.66       37.45      4.31 o 
   1   8  12       33.25       41.37      6.20 o 
   2   8  12       30.32       32.47      2.38 o 
   3   8  12        3.31        4.85      2.69 o 
   4   8  12       20.15       10.72      2.38 o 
  -4   9  12       16.68       17.15      2.57 o 
  -3   9  12       29.59       33.30      3.14 o 
  -2   9  12       13.07       15.15      3.91 o 
  -1   9  12       10.17       10.64      1.91 o 
   0   9  12       61.40       79.00      8.22 o 
   1   9  12       49.89       62.73      3.09 o 
   2   9  12        4.00        4.34      1.50 o 
   3   9  12       10.83       11.46      2.18 o 
  -4  10  12       11.08       12.67      2.38 o 
  -3  10  12       66.82       73.73      8.62 o 
  -2  10  12       48.57       43.89      7.14 o 
  -1  10  12        7.55       12.15      2.10 o 
   0  10  12       42.62       33.83      2.37 o 
   1  10  12        5.68        9.16      1.62 o 
   2  10  12       11.55       14.40      1.91 o 
   3  10  12        3.40        0.67      1.71 o 
  -3  11  12        9.12        5.85      2.29 o 
  -2  11  12        0.49        3.91      1.75 o 
  -1  11  12        3.39        4.85      1.68 o 
   0  11  12        2.27        1.08      1.04 o 
   1  11  12      198.88      189.74      5.23 o 
   2  11  12       56.84       59.75      7.10 o 
   3  11  12        0.75       -0.70      1.61 o 
  -3  12  12        3.80        6.48      1.99 o 
  -2  12  12        0.57        0.24      1.49 o 
  -1  12  12       15.45       15.58      2.18 o 
   0  12  12       30.30       23.10      1.91 o 
   1  12  12        0.02        0.10      1.22 o 
   2  12  12        9.12        3.99      1.54 o 
   3  12  12        1.93       -0.06      1.80 o 
  -3  13  12       16.03       18.45      2.65 o 
  -2  13  12        7.20        4.28      1.89 o 
  -1  13  12        7.86        6.47      1.91 o 
   0  13  12       21.73       22.92      1.97 o 
   1  13  12       12.33        7.72      1.71 o 
   2  13  12       17.07       16.83      2.18 o 
  -2  14  12        2.08        1.06      2.56 o 
  -1  14  12       12.89       16.73      2.57 o 
   0  14  12        7.31        5.58      1.39 o 
   1  14  12       12.63       21.17      2.28 o 
   2  14  12      126.47      138.42      7.35 o 
  -2  15  12        1.96        0.84      1.68 o 
  -1  15  12      121.68      142.52      6.06 o 
   0  15  12        0.51       -0.28      1.17 o 
   1  15  12      113.85      134.44      5.40 o 
  -1  16  12        2.49        4.71      2.96 o 
   0  16  12       15.24       16.67      1.90 o 
   1  16  12       17.15       18.84      1.96 o 
  -3   0  13        7.70        5.66      2.42 o 
  -1   0  13      324.70      335.44     11.86 o 
   1   0  13      435.04      475.01     16.44 o 
   3   0  13       20.38       16.17      3.50 o 
  -4   1  13        4.11        7.87      2.42 o 
  -3   1  13        8.47        9.41      1.99 o 
  -2   1  13        7.13        9.97      1.99 o 
  -1   1  13       23.98       18.92      2.29 o 
   0   1  13       96.57      109.25      4.38 o 
   1   1  13        1.45        2.02      1.75 o 
   2   1  13       87.22      102.29      4.98 o 
   3   1  13       15.05       12.81      2.18 o 
   4   1  13        0.22       -0.40      1.52 o 
  -4   2  13       21.74       25.11      3.10 o 
  -3   2  13       31.88       34.61      2.95 o 
  -2   2  13        0.30       -0.94      1.33 o 
  -1   2  13      105.72      116.49      4.47 o 
   0   2  13      124.08      152.24      5.33 o 
   1   2  13      262.26      244.23      7.42 o 
   2   2  13       12.24       11.98      2.18 o 
   3   2  13        2.24        4.27      1.80 o 
   4   2  13        3.71        4.63      2.16 o 
  -4   3  13        7.67       11.37      2.10 o 
  -3   3  13        3.66        1.48      1.52 o 
  -2   3  13        3.45        1.87      1.42 o 
  -1   3  13       85.91       82.27      3.90 o 
   0   3  13       21.17       20.85      2.38 o 
   1   3  13      215.52      224.19      7.05 o 
   2   3  13      112.54       93.72      7.27 o 
   3   3  13        2.64        1.63      1.61 o 
  -4   4  13        0.56       -0.70      1.61 o 
  -3   4  13        0.12       -1.45      1.42 o 
  -2   4  13        0.01        0.94      1.52 o 
  -1   4  13        1.48        0.13      1.33 o 
   0   4  13      122.13      122.82      4.76 o 
   1   4  13       15.15       12.03      2.10 o 
   2   4  13       23.39       19.53      2.48 o 
   3   4  13       20.12       16.06      3.64 o 
  -4   5  13        4.89       -0.27      2.16 o 
  -3   5  13        1.48        2.69      2.16 o 
  -2   5  13        9.50       15.39      2.18 o 
  -1   5  13       23.88       21.46      3.91 o 
   0   5  13      355.17      370.30      9.43 o 
   1   5  13        1.30        2.16      1.52 o 
   2   5  13       26.56       28.45      3.05 o 
   3   5  13       68.86       72.36      7.41 o 
  -4   6  13       12.29        6.36      2.16 o 
  -3   6  13        0.91       -0.81      2.16 o 
  -2   6  13        1.45       -2.42      1.62 o 
  -1   6  13       25.30       21.30      2.29 o 
   0   6  13       49.83       61.05      3.52 o 
   1   6  13       84.94       85.44      4.31 o 
   2   6  13        7.68       18.38      5.66 o 
   3   6  13        2.29        0.51      2.83 o 
  -4   7  13       16.92        6.65      1.99 o 
  -3   7  13        0.58        1.67      1.49 o 
  -2   7  13       32.60       18.59      3.23 o 
  -1   7  13       26.79       17.78      3.23 o 
   0   7  13        4.83        5.39      1.71 o 
   1   7  13       39.43       35.57      4.58 o 
   2   7  13       43.35       37.18      4.85 o 
   3   7  13       26.59       27.38      3.05 o 
  -3   8  13       22.94       26.69      2.84 o 
  -2   8  13        0.50        2.35      1.61 o 
  -1   8  13       21.05       20.87      3.10 o 
   0   8  13        1.01        4.33      2.02 o 
   1   8  13       32.94       29.64      4.31 o 
   2   8  13       12.20       12.12      3.50 o 
   3   8  13        3.48       -1.84      1.49 o 
  -3   9  13       19.82       30.73      3.23 o 
  -2   9  13       37.71       38.60      3.24 o 
  -1   9  13        0.97       -0.93      1.89 o 
   0   9  13       14.93       16.17      2.99 o 
   1   9  13        0.22        1.13      1.49 o 
   2   9  13       22.15       23.17      4.04 o 
   3   9  13        0.00       -3.23      2.42 o 
  -3  10  13       67.71       63.95      7.81 o 
  -2  10  13       31.22       31.60      4.31 o 
  -1  10  13      147.48      145.31      5.43 o 
   0  10  13       40.57       37.11      2.91 o 
   1  10  13        9.00        4.68      1.80 o 
   2  10  13        1.02        1.48      1.71 o 
  -3  11  13       23.54       23.42      2.95 o 
  -2  11  13        3.27        0.57      1.68 o 
  -1  11  13        5.83        9.63      2.07 o 
   0  11  13       12.91       15.16      1.86 o 
   1  11  13       16.89       15.77      2.13 o 
   2  11  13       96.28      104.33      4.08 o 
  -2  12  13       15.40       20.60      2.76 o 
  -1  12  13        6.19        7.27      2.69 o 
   0  12  13        0.00       -1.45      1.22 o 
   1  12  13       48.23       58.07      3.42 o 
   2  12  13        0.53       -0.23      1.45 o 
  -2  13  13        2.34        3.88      4.98 o 
  -1  13  13        2.74        2.69      2.42 o 
   0  13  13       11.55       10.46      1.78 o 
   1  13  13       51.53       53.70      3.32 o 
  -1  14  13        0.90       -0.81      2.42 o 
   0  14  13        0.71        0.03      1.20 o 
   1  14  13       10.50        8.59      1.91 o 
  -2   0  14       82.68       89.72      5.93 o 
   0   0  14       11.57       12.93      2.96 o 
   2   0  14      144.12      189.14      9.70 o 
  -3   1  14        9.76       13.64      2.29 o 
  -2   1  14        2.08        2.74      1.61 o 
  -1   1  14        5.94        3.87      1.61 o 
   0   1  14      107.89      120.17      6.74 o 
   1   1  14       96.91       94.35      4.57 o 
   2   1  14       97.74       98.45      5.66 o 
   3   1  14        1.52        1.21      1.52 o 
  -3   2  14        7.88        7.74      1.91 o 
  -2   2  14        8.72        6.95      1.88 o 
  -1   2  14       41.18       51.92      4.58 o 
   0   2  14        0.22        0.00      1.89 o 
   1   2  14       65.96       67.94      3.81 o 
   2   2  14      118.70      101.60      8.08 o 
   3   2  14        0.20        1.85      1.61 o 
  -3   3  14        3.37        7.58      1.88 o 
  -2   3  14        4.39        5.66      1.91 o 
  -1   3  14       46.03       43.54      6.20 o 
   0   3  14      149.05      147.11      7.81 o 
   1   3  14        3.37        3.10      2.02 o 
   2   3  14       20.32       11.95      2.38 o 
   3   3  14        8.02        4.15      1.80 o 
  -3   4  14        1.71        0.40      1.61 o 
  -2   4  14        4.92        2.83      1.52 o 
  -1   4  14        0.16        1.37      1.75 o 
   0   4  14        3.12        2.42      2.16 o 
   1   4  14      123.14      135.63      5.43 o 
   2   4  14        0.40        2.71      1.80 o 
   3   4  14        0.89       -0.32      1.42 o 
  -3   5  14       10.79        5.93      2.69 o 
  -2   5  14        0.07       -2.00      1.33 o 
  -1   5  14       55.36       67.90      3.62 o 
   1   5  14       73.97       88.01      9.03 o 
   2   5  14        4.33        8.36      2.10 o 
   3   5  14       19.70       31.45      3.64 o 
  -3   6  14       24.23       16.17      3.50 o 
  -2   6  14       15.82       16.44      3.50 o 
  -1   6  14        5.35        3.50      2.16 o 
   1   6  14       17.77       19.75      2.57 o 
   2   6  14       15.34       20.73      2.76 o 
  -3   7  14        7.19        7.53      2.83 o 
  -2   7  14       14.31       13.28      2.26 o 
  -1   7  14        2.93        0.81      1.89 o 
   0   7  14       74.05       75.17      5.39 o 
   1   7  14       58.76       61.99      4.19 o 
   2   7  14        5.42        2.28      1.68 o 
  -3   8  14       10.07       11.79      2.38 o 
  -2   8  14      102.05      113.68      5.52 o 
  -1   8  14        6.00        2.62      1.61 o 
   0   8  14       14.56        6.47      2.69 o 
   1   8  14        0.69        1.35      2.42 o 
   2   8  14        4.75        0.48      1.75 o 
  -2   9  14        7.42        7.36      1.99 o 
  -1   9  14       51.97       54.46      3.81 o 
   0   9  14       19.05       12.66      2.96 o 
   1   9  14        0.07        1.35      2.42 o 
   2   9  14       13.98       15.09      3.77 o 
  -2  10  14      223.42      244.94     17.11 o 
  -1  10  14       15.78       22.36      3.77 o 
   0  10  14        0.76       -0.67      1.52 o 
   1  10  14        0.15        0.00      2.42 o 
  -2  11  14        3.83        1.80      1.80 o 
  -1  11  14       45.08       49.58      5.39 o 
   0  11  14        1.01        0.84      1.75 o 
   1  11  14        8.94        9.43      2.29 o 
  -1  12  14        4.01       13.74      3.50 o 
   0  12  14        1.42       -0.13      1.52 o 
  -3   0  15      142.43      199.65      9.70 o 
  -1   0  15       36.94       45.80      4.85 o 
   1   0  15       11.37       15.09      3.50 o 
  -3   1  15       16.39       14.45      2.48 o 
  -2   1  15        1.53        3.16      1.80 o 
  -1   1  15       11.82       17.76      2.38 o 
   1   1  15       33.12       43.00      3.62 o 
   2   1  15      123.34      117.61      5.53 o 
  -2   2  15       11.15       15.79      3.23 o 
  -1   2  15        0.00        0.45      1.42 o 
   1   2  15        2.68        3.64      1.71 o 
   2   2  15       34.34       28.26      3.24 o 
  -2   3  15       59.24       64.22      3.99 o 
  -1   3  15        3.94        1.72      1.49 o 
   1   3  15       84.03       79.85      4.28 o 
   2   3  15       81.55       79.72      4.66 o 
  -2   4  15        0.35       -0.79      1.61 o 
  -1   4  15        3.33        3.14      1.62 o 
   1   4  15       11.58        9.53      2.26 o 
   2   4  15      107.19      111.57      5.43 o 
  -2   5  15      138.72      150.88      8.35 o 
  -1   5  15       18.98       27.60      4.31 o 
   0   5  15        0.08       -2.69      1.89 o 
   1   5  15        8.92       10.54      2.29 o 
   2   5  15        4.64        5.00      2.83 o 
  -2   6  15       26.08       23.98      4.04 o 
  -1   6  15        1.45       -1.08      2.16 o 
   0   6  15       25.35       22.09      3.77 o 
   1   6  15        0.27       -1.17      1.61 o 
  -2   7  15       17.22       12.58      2.26 o 
  -1   7  15        0.54        1.62      2.42 o 
   0   7  15       40.89       41.22      4.85 o 
   1   7  15        9.47       10.42      2.29 o 
  -1   8  15       33.89       30.18      4.31 o 
   0   8  15        4.69        0.81      2.16 o 
   1   8  15        7.34        6.74      2.10 o 
  -1   9  15       14.17       27.21      4.04 o 
   0   9  15        4.28        9.16      2.96 o 
  -1   1  16        0.10       -0.67      1.52 o 
  -1   2  16        0.42        1.25      2.83 o 
   0   2  16       11.61       23.17      3.77 o 
  -1   3  16        0.61       -1.63      1.42 o 
   0   3  16        2.12       -0.81      1.89 o 
                                                 
